# Supplementary material for: Analysis of complete chloroplast genome sequences and insight into the phylogenetic relationships of Ferula L
Source: BMC Genomics. 2022 Sep 8;23:643. doi: 10.1186/s12864-022-08868-z (PMC9461113; doi:10.1186/s12864-022-08868-z)
Supplement: Supplementary file 1 — Additional file 1: Table S1. All the materials used in this article. [file 12864_2022_8868_MOESM1_ESM.xlsx]

## Sheet: Sheet1
Table S1: All the materials used in this article
Sample ID	Species	Collection	Voucher specimens	Identifier	Status	Accession number
L-6	F. gigantea	LWJ-006	LWJ-006(XJBI)	Wen. J. Li	Frash leaves	ON324042
L-12	F. equisetacea	LWJ-012	LWJ-012(XJBI)	Wen. J. Li	Frash leaves	OM993535
L-14	F. sibirica (Soranthus meyeri)	LWJ-014	LWJ-014(XJBI)	Wen. J. Li	Frash leaves	ON324038
L-15	F. litwinowiana	TS00001276	Urmanova-N54(TASH)	E. P. Korovin	specimen	ON324045
L-23	F. kelifi	TS00004392	Popov&Vvedenskiy-N272(TASH)	E. P. Korovin	specimen	ON324044
L-29	F. transiliensis (Talassia transiliensis)	TS00006196	Korotkova-N1189(TASH)	E. P. Korovin	specimen	ON324040
L-58	F. renardii	TS00006437	Korovin-N151(TASH)	E. P. Korovin	specimen	ON324048
L-59	F. oopoda	Korjinsky 746	Korjinsky-746(LE)	S. I. Korjinsky	specimen	ON324047
L-60	F. fedtschenkoana	TS00002277	Nikinov-N76(TASH)	E. P. Korovin	specimen	ON324043
L-88	F. ovina	00023998	A-174(XJBI)	K. M. Shen	specimen	ON324036
L-101	F. olivacea	00023979	22386(XJBI)	C. Y. Wu	specimen	ON324046
L-108	F. transiliensis (Talassia transiliensis)	00024144	Tuozi-780578(XJBI)	M. G. Pimenov	specimen	ON324041
L-109	F. sibirica (Soranthus meyeri)	00024007	LiuJG-91069(XJBI)	M. G. Pimenov	specimen	ON324039
L-111	F. karelinii (Schumannia karelinii)	00024549	83097(XJBI)	K. M. Shen	specimen	ON324037
	F. sinkiangensis	NCBI				MW411057
	Caucalis platycarpos	NCBI				KX832334
	Daucus carota	NCBI				NC008325
	Cuminum cyminum	NCBI				MN901636
	Anthriscus cerefolium	NCBI				NC015113
	Aegopodium podagraria	NCBI				MT561044
	Cyclospermum leptophyllum	NCBI				MT561040
	Apium graveolens	NCBI				NC041087
	Cryptotaenia japonica	NCBI				NC046737
	Oenanthe linearis	NCBI				MT561035
	Diplopanax stachyanthus	NCBI				KP318983
