# Supplementary material for: Analysis of complete chloroplast genome sequences and insight into the phylogenetic relationships of Ferula L
Source: BMC Genomics. 2022 Sep 8;23:643. doi: 10.1186/s12864-022-08868-z (PMC9461113; doi:10.1186/s12864-022-08868-z)
Supplement: Supplementary file 2 — Additional file 2: Table S2. Codon usage and relative synonymous codon usage (RSCU) values of protein-coding genes of the 14 Ferula plastomes. [file 12864_2022_8868_MOESM2_ESM.xlsx]

## Sheet: summary sheet
Table S2：Codon usage and relative synonymous codon usage (RSCU) values of protein-coding genes of the 14 Ferula plastomes
		Ferula_ovina		Ferula_transiliensis_1		Ferula_transiliensis_3		Ferula_sibirica_1		Ferula_sibirica_3		Ferula_renardii		Ferula_litwinowiana		Ferula_oopoda		Ferula_kelifi		Ferula_karelinii		Ferula_gigantea		Ferula_fedtschenkoana		Ferula_equisetacea		Ferula_olivacea
Amino acid	Codon	No	RSCU	No	RSCU	No	RSCU	No	RSCU	No	RSCU	No	RSCU	No	RSCU	No	RSCU	No	RSCU	No	RSCU	No	RSCU	No	RSCU	No	RSCU	No	RSCU
Ter	UAA	42	1.575	42	1.575	42	1.575	42	1.575	42	1.575	42	1.575	42	1.575	42	1.575	42	1.575	42	1.575	42	1.575	42	1.575	43	1.6125	43	1.6125
Ter	UAG	19	0.7125	19	0.7125	19	0.7125	19	0.7125	19	0.7125	19	0.7125	19	0.7125	19	0.7125	19	0.7125	19	0.7125	19	0.7125	19	0.7125	19	0.7125	19	0.7125
Ter	UGA	19	0.7125	19	0.7125	19	0.7125	19	0.7125	19	0.7125	19	0.7125	19	0.7125	19	0.7125	19	0.7125	19	0.7125	19	0.7125	19	0.7125	18	0.675	18	0.675
Ala	GCA	347	1.0861	346	1.0821	347	1.0844	348	1.0892	347	1.0869	347	1.0844	345	1.0815	346	1.0846	346	1.0804	347	1.0886	346	1.0846	346	1.0829	344	1.0818	350	1.0998
Ala	GCC	205	0.6416	204	0.638	204	0.6375	201	0.6291	201	0.6296	204	0.6375	204	0.6395	203	0.6364	203	0.6339	202	0.6337	201	0.6301	203	0.6354	204	0.6415	202	0.6347
Ala	GCG	147	0.4601	148	0.4629	148	0.4625	149	0.4664	149	0.4667	148	0.4625	146	0.4577	148	0.4639	148	0.4621	148	0.4643	148	0.4639	148	0.4632	148	0.4654	146	0.4588
Ala	GCU	579	1.8122	581	1.817	581	1.8156	580	1.8153	580	1.8168	581	1.8156	581	1.8213	579	1.815	584	1.8236	578	1.8133	581	1.8213	581	1.8185	576	1.8113	575	1.8068
Cys	UGC	52	0.437	52	0.437	52	0.437	52	0.437	52	0.437	52	0.437	50	0.4237	53	0.4454	52	0.4388	52	0.4351	52	0.437	52	0.437	51	0.4286	50	0.4202
Cys	UGT	186	1.563	186	1.563	186	1.563	186	1.563	186	1.563	186	1.563	186	1.5763	185	1.5546	185	1.5612	187	1.5649	186	1.563	186	1.563	187	1.5714	188	1.5798
Asp	GAC	176	0.3907	176	0.3924	176	0.392	176	0.3911	176	0.3911	177	0.3933	176	0.3907	174	0.3871	179	0.3947	176	0.3942	177	0.3929	177	0.3942	171	0.383	175	0.3919
Asp	GAU	725	1.6093	721	1.6076	722	1.608	724	1.6089	724	1.6089	723	1.6067	725	1.6093	725	1.6129	728	1.6053	717	1.6058	724	1.6071	721	1.6058	722	1.617	718	1.6081
Glu	GAA	873	1.5026	877	1.5056	877	1.5056	878	1.5112	878	1.5099	877	1.5069	867	1.5013	882	1.5077	875	1.5034	878	1.5099	876	1.5052	874	1.5017	868	1.5043	874	1.5082
Glu	GAG	289	0.4974	288	0.4944	288	0.4944	284	0.4888	285	0.4901	287	0.4931	288	0.4987	288	0.4923	289	0.4966	285	0.4901	288	0.4948	290	0.4983	286	0.4957	285	0.4918
Phe	UTC	420	0.6462	419	0.6446	419	0.6446	419	0.6461	420	0.6471	420	0.6467	419	0.6461	421	0.6487	421	0.6477	421	0.6472	421	0.6487	419	0.6456	420	0.6471	418	0.6456
Phe	UTT	880	1.3538	881	1.3554	881	1.3554	878	1.3539	878	1.3529	879	1.3533	878	1.3539	877	1.3513	879	1.3523	880	1.3528	877	1.3513	879	1.3544	878	1.3529	877	1.3544
Gly	GGA	616	1.5381	613	1.5296	614	1.5321	615	1.5337	615	1.5337	612	1.529	613	1.5354	612	1.5319	614	1.5331	610	1.525	613	1.5325	613	1.5306	613	1.5335	616	1.5419
Gly	GGC	180	0.4494	183	0.4566	183	0.4566	182	0.4539	182	0.4539	182	0.4547	181	0.4534	182	0.4556	180	0.4494	181	0.4525	179	0.4475	181	0.4519	180	0.4503	180	0.4506
Gly	GGG	268	0.6692	271	0.6762	270	0.6737	271	0.6758	271	0.6758	271	0.6771	270	0.6763	268	0.6708	270	0.6742	272	0.68	271	0.6775	271	0.6767	268	0.6704	263	0.6583
Gly	GGU	538	1.3433	536	1.3375	536	1.3375	536	1.3367	536	1.3367	536	1.3392	533	1.335	536	1.3417	538	1.3433	537	1.3425	537	1.3425	537	1.3408	538	1.3458	539	1.3492
His	CAC	136	0.5056	133	0.4953	133	0.4953	133	0.4963	133	0.4972	133	0.4953	135	0.5037	134	0.5	133	0.4963	134	0.4991	136	0.5046	133	0.4963	133	0.4991	133	0.4972
His	CAU	402	1.4944	404	1.5047	404	1.5047	403	1.5037	402	1.5028	404	1.5047	401	1.4963	402	1.5	403	1.5037	403	1.5009	403	1.4954	403	1.5037	400	1.5009	402	1.5028
Ile	AUA	640	0.9948	640	0.9938	640	0.9933	644	0.9979	644	0.9974	644	0.9984	639	0.9974	642	0.9959	641	0.9948	643	0.9964	643	0.9974	638	0.9933	640	0.9948	646	1.0005
Ile	AUC	366	0.5689	369	0.573	369	0.5727	366	0.5671	367	0.5684	367	0.569	365	0.5697	367	0.5693	368	0.5711	369	0.5718	367	0.5693	368	0.5729	370	0.5751	368	0.57
Ile	AUT	924	1.4363	923	1.4332	924	1.434	926	1.4349	926	1.4342	924	1.4326	918	1.4329	925	1.4349	924	1.434	924	1.4318	924	1.4333	921	1.4338	920	1.4301	923	1.4295
Lys	AAA	913	1.5116	914	1.5132	916	1.5128	911	1.5095	912	1.5112	913	1.5128	906	1.5138	913	1.5116	911	1.512	914	1.517	910	1.5091	912	1.5112	909	1.5137	919	1.5153
Lys	AAG	295	0.4884	294	0.4868	295	0.4872	296	0.4905	295	0.4888	294	0.4872	291	0.4862	295	0.4884	294	0.488	291	0.483	296	0.4909	295	0.4888	292	0.4863	294	0.4847
Leu	CUA	324	0.812	323	0.8099	325	0.8145	321	0.8035	321	0.8042	323	0.8099	320	0.8067	323	0.8095	323	0.8095	321	0.8069	322	0.806	324	0.8114	322	0.8104	321	0.8055
Leu	CUC	153	0.3835	154	0.3861	154	0.386	155	0.388	155	0.3883	154	0.3861	151	0.3807	153	0.3835	153	0.3835	153	0.3846	152	0.3805	152	0.3806	150	0.3775	152	0.3814
Leu	CUG	138	0.3459	138	0.346	138	0.3459	138	0.3454	138	0.3457	138	0.346	137	0.3454	138	0.3459	137	0.3434	136	0.3419	137	0.3429	138	0.3456	138	0.3473	138	0.3463
Leu	CUT	514	1.2882	513	1.2863	512	1.2832	513	1.2841	513	1.2852	513	1.2863	512	1.2908	512	1.2832	514	1.2882	513	1.2895	515	1.2891	515	1.2896	514	1.2936	511	1.2823
Leu	UTA	784	1.9649	785	1.9682	785	1.9674	788	1.9725	787	1.9716	785	1.9682	784	1.9765	784	1.9649	787	1.9724	785	1.9732	789	1.975	787	1.9708	784	1.9732	787	1.9749
Leu	UTG	481	1.2055	480	1.2035	480	1.203	482	1.2065	481	1.205	480	1.2035	476	1.2	484	1.213	480	1.203	479	1.204	482	1.2065	480	1.202	476	1.198	482	1.2095
Met	AUA	1	0.0056	1	0.0056	1	0.0056	1	0.0056	1	0.0056	1	0.0056	1	0.0056	1	0.0056	1	0.0056	1	0.0056	1	0.0056	1	0.0056	1	0.0056	1	0.0074
Met	AUG	535	2.9888	535	2.9888	535	2.9888	534	2.9888	534	2.9888	535	2.9888	533	2.9888	535	2.9888	537	2.9889	535	2.9888	534	2.9888	536	2.9888	531	2.9887	535	3.9703
Met	AUU	0	0	0	0	0	0	0	0	0	0	0	0	0	0	0	0	0	0	0	0	0	0	0	0	0	0	2	0.0148
Met	GUG	1	0.0056	1	0.0056	1	0.0056	1	0.0056	1	0.0056	1	0.0056	1	0.0056	1	0.0056	1	0.0056	1	0.0056	1	0.0056	1	0.0056	1	0.0056	1	0.0074
Asn	AAC	258	0.4854	258	0.485	258	0.4845	261	0.4888	261	0.4888	257	0.484	258	0.4868	259	0.4859	260	0.4883	261	0.4897	258	0.4859	260	0.4883	259	0.4896	259	0.491
Asn	AAU	805	1.5146	806	1.515	807	1.5155	807	1.5112	807	1.5112	805	1.516	802	1.5132	807	1.5141	805	1.5117	805	1.5103	804	1.5141	805	1.5117	799	1.5104	796	1.509
Pro	CCA	266	1.1118	271	1.1292	271	1.1292	268	1.1202	267	1.1183	270	1.125	266	1.1165	267	1.1125	268	1.1155	266	1.1153	268	1.1178	267	1.1148	266	1.1165	273	1.1387
Pro	CCC	168	0.7022	169	0.7042	169	0.7042	168	0.7022	167	0.6995	169	0.7042	166	0.6967	168	0.7	169	0.7034	166	0.696	168	0.7007	169	0.7056	168	0.7051	169	0.7049
Pro	CCG	140	0.5852	137	0.5708	137	0.5708	138	0.5768	138	0.578	138	0.575	138	0.5792	140	0.5833	140	0.5827	137	0.5744	139	0.5798	138	0.5762	138	0.5792	135	0.5631
Pro	CCU	383	1.6008	383	1.5958	383	1.5958	383	1.6008	383	1.6042	383	1.5958	383	1.6076	385	1.6042	384	1.5983	385	1.6143	384	1.6017	384	1.6033	381	1.5992	382	1.5933
Gln	CAA	609	1.5187	607	1.5175	606	1.5169	608	1.5181	608	1.5181	608	1.5181	606	1.5207	608	1.5162	609	1.5187	609	1.5187	607	1.5194	607	1.5156	601	1.5139	602	1.5145
Gln	CAG	193	0.4813	193	0.4825	193	0.4831	193	0.4819	193	0.4819	193	0.4819	191	0.4793	194	0.4838	193	0.4813	193	0.4813	192	0.4806	194	0.4844	193	0.4861	193	0.4855
Arg	AGA	406	1.7965	410	1.8102	410	1.8115	408	1.8053	409	1.8084	408	1.8053	406	1.8018	410	1.8102	408	1.8013	408	1.8027	408	1.8066	412	1.8176	409	1.8084	410	1.8088
Arg	AGG	133	0.5885	134	0.5916	133	0.5876	132	0.5841	132	0.5836	133	0.5885	131	0.5814	132	0.5828	134	0.5916	136	0.6009	131	0.5801	132	0.5824	131	0.5792	134	0.5912
Arg	CGA	311	1.3761	308	1.3598	308	1.3608	310	1.3717	309	1.3662	308	1.3628	308	1.3669	309	1.3642	309	1.3642	310	1.3697	311	1.3771	308	1.3588	312	1.3795	310	1.3676
Arg	CGC	84	0.3717	85	0.3753	85	0.3756	84	0.3717	84	0.3714	85	0.3761	86	0.3817	85	0.3753	86	0.3797	82	0.3623	84	0.372	84	0.3706	82	0.3626	83	0.3662
Arg	CGG	108	0.4779	110	0.4857	110	0.486	110	0.4867	110	0.4864	110	0.4867	109	0.4837	110	0.4857	110	0.4857	109	0.4816	110	0.4871	111	0.4897	109	0.4819	110	0.4853
Arg	CGU	314	1.3894	312	1.3775	312	1.3785	312	1.3805	313	1.3839	312	1.3805	312	1.3846	313	1.3819	312	1.3775	313	1.3829	311	1.3771	313	1.3809	314	1.3884	313	1.3809
Ser	AGC	91	0.3223	89	0.3149	89	0.3145	89	0.3152	87	0.3083	90	0.3184	92	0.3264	90	0.318	90	0.3182	90	0.3193	90	0.3176	91	0.3219	89	0.3164	89	0.3156
Ser	AGU	353	1.2503	354	1.2524	354	1.2509	355	1.2574	355	1.2581	354	1.2524	354	1.2561	356	1.258	355	1.2552	353	1.2525	355	1.2529	353	1.2488	351	1.2476	350	1.2411
Ser	UCA	324	1.1476	326	1.1533	325	1.1484	326	1.1547	327	1.1589	325	1.1498	323	1.1461	328	1.159	324	1.1456	325	1.1532	325	1.1471	326	1.1533	326	1.1588	325	1.1525
Ser	UCC	258	0.9138	257	0.9092	257	0.9081	258	0.9138	258	0.9144	257	0.9092	255	0.9048	258	0.9117	257	0.9087	257	0.9119	259	0.9141	255	0.9021	259	0.9206	263	0.9326
Ser	UCG	170	0.6021	171	0.605	170	0.6007	168	0.595	168	0.5954	171	0.605	168	0.5961	166	0.5866	171	0.6046	171	0.6067	172	0.6071	172	0.6085	164	0.5829	170	0.6028
Ser	UCT	498	1.7639	499	1.7653	503	1.7774	498	1.7639	498	1.7649	499	1.7653	499	1.7705	500	1.7668	500	1.7678	495	1.7564	499	1.7612	499	1.7653	499	1.7737	495	1.7553
Thr	ACA	353	1.1856	354	1.1909	355	1.1943	351	1.1828	353	1.1876	354	1.1909	357	1.198	352	1.1812	354	1.1899	354	1.1879	353	1.1876	353	1.1886	354	1.1939	356	1.1956
Thr	ACC	219	0.7355	215	0.7233	215	0.7233	217	0.7313	218	0.7334	215	0.7233	219	0.7349	220	0.7383	218	0.7328	218	0.7315	217	0.73	218	0.734	218	0.7352	216	0.7254
Thr	ACG	133	0.4467	132	0.4441	131	0.4407	133	0.4482	132	0.4441	132	0.4441	131	0.4396	133	0.4463	132	0.4437	134	0.4497	132	0.4441	131	0.4411	131	0.4418	132	0.4433
Thr	ACU	486	1.6322	488	1.6417	488	1.6417	486	1.6377	486	1.635	488	1.6417	485	1.6275	487	1.6342	486	1.6336	486	1.6309	487	1.6384	486	1.6364	483	1.629	487	1.6356
Val	GUA	463	1.4525	463	1.456	463	1.456	467	1.4628	468	1.4648	463	1.456	462	1.4471	465	1.4588	464	1.4557	467	1.4639	465	1.4565	465	1.4577	460	1.4522	458	1.4414
Val	GUC	159	0.4988	157	0.4937	157	0.4937	155	0.4855	155	0.4851	157	0.4937	156	0.4886	154	0.4831	155	0.4863	154	0.4828	154	0.4824	156	0.489	155	0.4893	155	0.4878
Val	GUG	178	0.5584	176	0.5535	175	0.5503	175	0.5482	175	0.5477	176	0.5535	176	0.5513	178	0.5584	177	0.5553	175	0.5486	177	0.5544	177	0.5549	176	0.5556	181	0.5696
Val	GUT	475	1.4902	476	1.4969	477	1.5	480	1.5035	480	1.5023	476	1.4969	483	1.5129	478	1.4996	479	1.5027	480	1.5047	481	1.5067	478	1.4984	476	1.5028	477	1.5012
Trp	UGG	398	1	398	1	398	1	397	1	397	1	398	1	397	1	398	1	398	1	397	1	397	1	398	1	398	1	398	1
Tyr	UAC	167	0.3929	167	0.3948	167	0.3948	170	0.4005	170	0.4005	167	0.3939	168	0.3962	167	0.3939	168	0.3958	170	0.3977	165	0.3892	168	0.3944	168	0.3972	169	0.3949
Tyr	UAT	683	1.6071	679	1.6052	679	1.6052	679	1.5995	679	1.5995	681	1.6061	680	1.6038	681	1.6061	681	1.6042	685	1.6023	683	1.6108	684	1.6056	678	1.6028	687	1.6051

## Sheet: Ferula_ovina
Table S2 Codon content of amino acid and stop codon of Ferula ovina
AminoAcid	Symbol	Codon	No.	RSCU
*	Ter	UAA	42	1.575
*	Ter	UAG	19	0.7125
*	Ter	UGA	19	0.7125
A	Ala	GCA	347	1.0861
A	Ala	GCC	205	0.6416
A	Ala	GCG	147	0.4601
A	Ala	GCU	579	1.8122
C	Cys	UGC	52	0.437
C	Cys	UGT	186	1.563
D	Asp	GAC	176	0.3907
D	Asp	GAU	725	1.6093
E	Glu	GAA	873	1.5026
E	Glu	GAG	289	0.4974
F	Phe	UTC	420	0.6462
F	Phe	UTT	880	1.3538
G	Gly	GGA	616	1.5381
G	Gly	GGC	180	0.4494
G	Gly	GGG	268	0.6692
G	Gly	GGU	538	1.3433
H	His	CAC	136	0.5056
H	His	CAU	402	1.4944
I	Ile	AUA	640	0.9948
I	Ile	AUC	366	0.5689
I	Ile	AUT	924	1.4363
K	Lys	AAA	913	1.5116
K	Lys	AAG	295	0.4884
L	Leu	CUA	324	0.812
L	Leu	CUC	153	0.3835
L	Leu	CUG	138	0.3459
L	Leu	CUT	514	1.2882
L	Leu	UTA	784	1.9649
L	Leu	UTG	481	1.2055
M	Met	AUA	1	0.0056
M	Met	AUG	535	2.9888
M	Met	GUG	1	0.0056
N	Asn	AAC	258	0.4854
N	Asn	AAU	805	1.5146
P	Pro	CCA	266	1.1118
P	Pro	CCC	168	0.7022
P	Pro	CCG	140	0.5852
P	Pro	CCU	383	1.6008
Q	Gln	CAA	609	1.5187
Q	Gln	CAG	193	0.4813
R	Arg	AGA	406	1.7965
R	Arg	AGG	133	0.5885
R	Arg	CGA	311	1.3761
R	Arg	CGC	84	0.3717
R	Arg	CGG	108	0.4779
R	Arg	CGU	314	1.3894
S	Ser	AGC	91	0.3223
S	Ser	AGU	353	1.2503
S	Ser	UCA	324	1.1476
S	Ser	UCC	258	0.9138
S	Ser	UCG	170	0.6021
S	Ser	UCT	498	1.7639
T	Thr	ACA	353	1.1856
T	Thr	ACC	219	0.7355
T	Thr	ACG	133	0.4467
T	Thr	ACU	486	1.6322
V	Val	GUA	463	1.4525
V	Val	GUC	159	0.4988
V	Val	GUG	178	0.5584
V	Val	GUT	475	1.4902
W	Trp	UGG	398	1
Y	Tyr	UAC	167	0.3929
Y	Tyr	UAT	683	1.6071

## Sheet: Ferula_transiliensis_3
Table S2 Codon content of amino acid and stop codon of Ferula transiliensis
AminoAcid	Symbol	Codon	No.	RSCU
*	Ter	UAA	42	1.575
*	Ter	UAG	19	0.7125
*	Ter	UGA	19	0.7125
A	Ala	GCA	347	1.0844
A	Ala	GCC	204	0.6375
A	Ala	GCG	148	0.4625
A	Ala	GCU	581	1.8156
C	Cys	UGC	52	0.437
C	Cys	UGU	186	1.563
D	Asp	GAC	176	0.392
D	Asp	GAU	722	1.608
E	Glu	GAA	877	1.5056
E	Glu	GAG	288	0.4944
F	Phe	UUC	419	0.6446
F	Phe	UUU	881	1.3554
G	Gly	GGA	614	1.5321
G	Gly	GGC	183	0.4566
G	Gly	GGG	270	0.6737
G	Gly	GGU	536	1.3375
H	His	CAC	133	0.4953
H	His	CAU	404	1.5047
I	Ile	AUA	640	0.9933
I	Ile	AUC	369	0.5727
I	Ile	AUU	924	1.434
K	Lys	AAA	916	1.5128
K	Lys	AAG	295	0.4872
L	Leu	CUA	325	0.8145
L	Leu	CUC	154	0.386
L	Leu	CUG	138	0.3459
L	Leu	CUU	512	1.2832
L	Leu	UUA	785	1.9674
L	Leu	UUG	480	1.203
M	Met	AUA	1	0.0056
M	Met	AUG	535	2.9888
M	Met	GUG	1	0.0056
N	Asn	AAC	258	0.4845
N	Asn	AAU	807	1.5155
P	Pro	CCA	271	1.1292
P	Pro	CCC	169	0.7042
P	Pro	CCG	137	0.5708
P	Pro	CCU	383	1.5958
Q	Gln	CAA	606	1.5169
Q	Gln	CAG	193	0.4831
R	Arg	AGA	410	1.8115
R	Arg	AGG	133	0.5876
R	Arg	CGA	308	1.3608
R	Arg	CGC	85	0.3756
R	Arg	CGG	110	0.486
R	Arg	CGU	312	1.3785
S	Ser	AGC	89	0.3145
S	Ser	AGU	354	1.2509
S	Ser	UCA	325	1.1484
S	Ser	UCC	257	0.9081
S	Ser	UCG	170	0.6007
S	Ser	UCU	503	1.7774
T	Thr	ACA	355	1.1943
T	Thr	ACC	215	0.7233
T	Thr	ACG	131	0.4407
T	Thr	ACU	488	1.6417
V	Val	GUA	463	1.456
V	Val	GUC	157	0.4937
V	Val	GUG	175	0.5503
V	Val	GUU	477	1.5
W	Trp	UGG	398	1
Y	Tyr	UAC	167	0.3948
Y	Tyr	UAU	679	1.6052

## Sheet: Ferula_transiliensis_1
Table S2 Codon content of amino acid and stop codon of Ferula transiliensis
AminoAcid	Symbol	Codon	No.	RSCU
*	Ter	UAA	42	1.575
*	Ter	UAG	19	0.7125
*	Ter	UGA	19	0.7125
A	Ala	GCA	346	1.0821
A	Ala	GCC	204	0.638
A	Ala	GCG	148	0.4629
A	Ala	GCU	581	1.817
C	Cys	UGC	52	0.437
C	Cys	UGT	186	1.563
D	Asp	GAC	176	0.3924
D	Asp	GAU	721	1.6076
E	Glu	GAA	877	1.5056
E	Glu	GAG	288	0.4944
F	Phe	UTC	419	0.6446
F	Phe	UTT	881	1.3554
G	Gly	GGA	613	1.5296
G	Gly	GGC	183	0.4566
G	Gly	GGG	271	0.6762
G	Gly	GGU	536	1.3375
H	His	CAC	133	0.4953
H	His	CAU	404	1.5047
I	Ile	AUA	640	0.9938
I	Ile	AUC	369	0.573
I	Ile	AUT	923	1.4332
K	Lys	AAA	914	1.5132
K	Lys	AAG	294	0.4868
L	Leu	CUA	323	0.8099
L	Leu	CUC	154	0.3861
L	Leu	CUG	138	0.346
L	Leu	CUT	513	1.2863
L	Leu	UTA	785	1.9682
L	Leu	UTG	480	1.2035
M	Met	AUA	1	0.0056
M	Met	AUG	535	2.9888
M	Met	GUG	1	0.0056
N	Asn	AAC	258	0.485
N	Asn	AAU	806	1.515
P	Pro	CCA	271	1.1292
P	Pro	CCC	169	0.7042
P	Pro	CCG	137	0.5708
P	Pro	CCU	383	1.5958
Q	Gln	CAA	607	1.5175
Q	Gln	CAG	193	0.4825
R	Arg	AGA	410	1.8102
R	Arg	AGG	134	0.5916
R	Arg	CGA	308	1.3598
R	Arg	CGC	85	0.3753
R	Arg	CGG	110	0.4857
R	Arg	CGU	312	1.3775
S	Ser	AGC	89	0.3149
S	Ser	AGU	354	1.2524
S	Ser	UCA	326	1.1533
S	Ser	UCC	257	0.9092
S	Ser	UCG	171	0.605
S	Ser	UCT	499	1.7653
T	Thr	ACA	354	1.1909
T	Thr	ACC	215	0.7233
T	Thr	ACG	132	0.4441
T	Thr	ACU	488	1.6417
V	Val	GUA	463	1.456
V	Val	GUC	157	0.4937
V	Val	GUG	176	0.5535
V	Val	GUT	476	1.4969
W	Trp	UGG	398	1
Y	Tyr	UAC	167	0.3948
Y	Tyr	UAT	679	1.6052

## Sheet: Ferula_sibirica_1
Table S2 Codon content of amino acid and stop codon of Ferula sibirica
AminoAcid	Symbol	Codon	No.	RSCU
*	Ter	UAA	42	1.575
*	Ter	UAG	19	0.7125
*	Ter	UGA	19	0.7125
A	Ala	GCA	348	1.0892
A	Ala	GCC	201	0.6291
A	Ala	GCG	149	0.4664
A	Ala	GCU	580	1.8153
C	Cys	UGC	52	0.437
C	Cys	UGT	186	1.563
D	Asp	GAC	176	0.3911
D	Asp	GAU	724	1.6089
E	Glu	GAA	878	1.5112
E	Glu	GAG	284	0.4888
F	Phe	UTC	419	0.6461
F	Phe	UTT	878	1.3539
G	Gly	GGA	615	1.5337
G	Gly	GGC	182	0.4539
G	Gly	GGG	271	0.6758
G	Gly	GGU	536	1.3367
H	His	CAC	133	0.4963
H	His	CAU	403	1.5037
I	Ile	AUA	644	0.9979
I	Ile	AUC	366	0.5671
I	Ile	AUT	926	1.4349
K	Lys	AAA	911	1.5095
K	Lys	AAG	296	0.4905
L	Leu	CUA	321	0.8035
L	Leu	CUC	155	0.388
L	Leu	CUG	138	0.3454
L	Leu	CUT	513	1.2841
L	Leu	UTA	788	1.9725
L	Leu	UTG	482	1.2065
M	Met	AUA	1	0.0056
M	Met	AUG	534	2.9888
M	Met	GUG	1	0.0056
N	Asn	AAC	261	0.4888
N	Asn	AAU	807	1.5112
P	Pro	CCA	268	1.1202
P	Pro	CCC	168	0.7022
P	Pro	CCG	138	0.5768
P	Pro	CCU	383	1.6008
Q	Gln	CAA	608	1.5181
Q	Gln	CAG	193	0.4819
R	Arg	AGA	408	1.8053
R	Arg	AGG	132	0.5841
R	Arg	CGA	310	1.3717
R	Arg	CGC	84	0.3717
R	Arg	CGG	110	0.4867
R	Arg	CGU	312	1.3805
S	Ser	AGC	89	0.3152
S	Ser	AGU	355	1.2574
S	Ser	UCA	326	1.1547
S	Ser	UCC	258	0.9138
S	Ser	UCG	168	0.595
S	Ser	UCT	498	1.7639
T	Thr	ACA	351	1.1828
T	Thr	ACC	217	0.7313
T	Thr	ACG	133	0.4482
T	Thr	ACU	486	1.6377
V	Val	GUA	467	1.4628
V	Val	GUC	155	0.4855
V	Val	GUG	175	0.5482
V	Val	GUT	480	1.5035
W	Trp	UGG	397	1
Y	Tyr	UAC	170	0.4005
Y	Tyr	UAT	679	1.5995

## Sheet: Ferula_sibirica_3
Table S2 Codon content of amino acid and stop codon of Ferula sibirica
AminoAcid	Symbol	Codon	No.	RSCU
*	Ter	UAA	42	1.575
*	Ter	UAG	19	0.7125
*	Ter	UGA	19	0.7125
A	Ala	GCA	347	1.0869
A	Ala	GCC	201	0.6296
A	Ala	GCG	149	0.4667
A	Ala	GCU	580	1.8168
C	Cys	UGC	52	0.437
C	Cys	UGT	186	1.563
D	Asp	GAC	176	0.3911
D	Asp	GAU	724	1.6089
E	Glu	GAA	878	1.5099
E	Glu	GAG	285	0.4901
F	Phe	UTC	420	0.6471
F	Phe	UTT	878	1.3529
G	Gly	GGA	615	1.5337
G	Gly	GGC	182	0.4539
G	Gly	GGG	271	0.6758
G	Gly	GGU	536	1.3367
H	His	CAC	133	0.4972
H	His	CAU	402	1.5028
I	Ile	AUA	644	0.9974
I	Ile	AUC	367	0.5684
I	Ile	AUT	926	1.4342
K	Lys	AAA	912	1.5112
K	Lys	AAG	295	0.4888
L	Leu	CUA	321	0.8042
L	Leu	CUC	155	0.3883
L	Leu	CUG	138	0.3457
L	Leu	CUT	513	1.2852
L	Leu	UTA	787	1.9716
L	Leu	UTG	481	1.205
M	Met	AUA	1	0.0056
M	Met	AUG	534	2.9888
M	Met	GUG	1	0.0056
N	Asn	AAC	261	0.4888
N	Asn	AAU	807	1.5112
P	Pro	CCA	267	1.1183
P	Pro	CCC	167	0.6995
P	Pro	CCG	138	0.578
P	Pro	CCU	383	1.6042
Q	Gln	CAA	608	1.5181
Q	Gln	CAG	193	0.4819
R	Arg	AGA	409	1.8084
R	Arg	AGG	132	0.5836
R	Arg	CGA	309	1.3662
R	Arg	CGC	84	0.3714
R	Arg	CGG	110	0.4864
R	Arg	CGU	313	1.3839
S	Ser	AGC	87	0.3083
S	Ser	AGU	355	1.2581
S	Ser	UCA	327	1.1589
S	Ser	UCC	258	0.9144
S	Ser	UCG	168	0.5954
S	Ser	UCT	498	1.7649
T	Thr	ACA	353	1.1876
T	Thr	ACC	218	0.7334
T	Thr	ACG	132	0.4441
T	Thr	ACU	486	1.635
V	Val	GUA	468	1.4648
V	Val	GUC	155	0.4851
V	Val	GUG	175	0.5477
V	Val	GUT	480	1.5023
W	Trp	UGG	397	1
Y	Tyr	UAC	170	0.4005
Y	Tyr	UAT	679	1.5995

## Sheet: Ferula_renardii
Table S2 Codon content of amino acid and stop codon of Ferula renardii
AminoAcid	Symbol	Codon	No.	RSCU
*	Ter	UAA	42	1.575
*	Ter	UAG	19	0.7125
*	Ter	UGA	19	0.7125
A	Ala	GCA	347	1.0844
A	Ala	GCC	204	0.6375
A	Ala	GCG	148	0.4625
A	Ala	GCU	581	1.8156
C	Cys	UGC	52	0.437
C	Cys	UGT	186	1.563
D	Asp	GAC	177	0.3933
D	Asp	GAU	723	1.6067
E	Glu	GAA	877	1.5069
E	Glu	GAG	287	0.4931
F	Phe	UTC	420	0.6467
F	Phe	UTT	879	1.3533
G	Gly	GGA	612	1.529
G	Gly	GGC	182	0.4547
G	Gly	GGG	271	0.6771
G	Gly	GGU	536	1.3392
H	His	CAC	133	0.4953
H	His	CAU	404	1.5047
I	Ile	AUA	644	0.9984
I	Ile	AUC	367	0.569
I	Ile	AUT	924	1.4326
K	Lys	AAA	913	1.5128
K	Lys	AAG	294	0.4872
L	Leu	CUA	323	0.8099
L	Leu	CUC	154	0.3861
L	Leu	CUG	138	0.346
L	Leu	CUT	513	1.2863
L	Leu	UTA	785	1.9682
L	Leu	UTG	480	1.2035
M	Met	AUA	1	0.0056
M	Met	AUG	535	2.9888
M	Met	GUG	1	0.0056
N	Asn	AAC	257	0.484
N	Asn	AAU	805	1.516
P	Pro	CCA	270	1.125
P	Pro	CCC	169	0.7042
P	Pro	CCG	138	0.575
P	Pro	CCU	383	1.5958
Q	Gln	CAA	608	1.5181
Q	Gln	CAG	193	0.4819
R	Arg	AGA	408	1.8053
R	Arg	AGG	133	0.5885
R	Arg	CGA	308	1.3628
R	Arg	CGC	85	0.3761
R	Arg	CGG	110	0.4867
R	Arg	CGU	312	1.3805
S	Ser	AGC	90	0.3184
S	Ser	AGU	354	1.2524
S	Ser	UCA	325	1.1498
S	Ser	UCC	257	0.9092
S	Ser	UCG	171	0.605
S	Ser	UCT	499	1.7653
T	Thr	ACA	354	1.1909
T	Thr	ACC	215	0.7233
T	Thr	ACG	132	0.4441
T	Thr	ACU	488	1.6417
V	Val	GUA	463	1.456
V	Val	GUC	157	0.4937
V	Val	GUG	176	0.5535
V	Val	GUT	476	1.4969
W	Trp	UGG	398	1
Y	Tyr	UAC	167	0.3939
Y	Tyr	UAT	681	1.6061

## Sheet: Ferula_litwinowiana
Table S2 Codon content of amino acid and stop codon of Ferula litwinowiana
AminoAcid	Symbol	Codon	No.	RSCU
*	Ter	UAA	42	1.575
*	Ter	UAG	19	0.7125
*	Ter	UGA	19	0.7125
A	Ala	GCA	345	1.0815
A	Ala	GCC	204	0.6395
A	Ala	GCG	146	0.4577
A	Ala	GCU	581	1.8213
C	Cys	UGC	50	0.4237
C	Cys	UGT	186	1.5763
D	Asp	GAC	176	0.3907
D	Asp	GAU	725	1.6093
E	Glu	GAA	867	1.5013
E	Glu	GAG	288	0.4987
F	Phe	UTC	419	0.6461
F	Phe	UTT	878	1.3539
G	Gly	GGA	613	1.5354
G	Gly	GGC	181	0.4534
G	Gly	GGG	270	0.6763
G	Gly	GGU	533	1.335
H	His	CAC	135	0.5037
H	His	CAU	401	1.4963
I	Ile	AUA	639	0.9974
I	Ile	AUC	365	0.5697
I	Ile	AUT	918	1.4329
K	Lys	AAA	906	1.5138
K	Lys	AAG	291	0.4862
L	Leu	CUA	320	0.8067
L	Leu	CUC	151	0.3807
L	Leu	CUG	137	0.3454
L	Leu	CUT	512	1.2908
L	Leu	UTA	784	1.9765
L	Leu	UTG	476	1.2
M	Met	AUA	1	0.0056
M	Met	AUG	533	2.9888
M	Met	GUG	1	0.0056
N	Asn	AAC	258	0.4868
N	Asn	AAU	802	1.5132
P	Pro	CCA	266	1.1165
P	Pro	CCC	166	0.6967
P	Pro	CCG	138	0.5792
P	Pro	CCU	383	1.6076
Q	Gln	CAA	606	1.5207
Q	Gln	CAG	191	0.4793
R	Arg	AGA	406	1.8018
R	Arg	AGG	131	0.5814
R	Arg	CGA	308	1.3669
R	Arg	CGC	86	0.3817
R	Arg	CGG	109	0.4837
R	Arg	CGU	312	1.3846
S	Ser	AGC	92	0.3264
S	Ser	AGU	354	1.2561
S	Ser	UCA	323	1.1461
S	Ser	UCC	255	0.9048
S	Ser	UCG	168	0.5961
S	Ser	UCT	499	1.7705
T	Thr	ACA	357	1.198
T	Thr	ACC	219	0.7349
T	Thr	ACG	131	0.4396
T	Thr	ACU	485	1.6275
V	Val	GUA	462	1.4471
V	Val	GUC	156	0.4886
V	Val	GUG	176	0.5513
V	Val	GUT	483	1.5129
W	Trp	UGG	397	1
Y	Tyr	UAC	168	0.3962
Y	Tyr	UAT	680	1.6038

## Sheet: Ferula_oopoda
Table S2 Codon content of amino acid and stop codon of Ferula oopoda
AminoAcid	Symbol	Codon	No.	RSCU
*	Ter	UAA	42	1.575
*	Ter	UAG	19	0.7125
*	Ter	UGA	19	0.7125
A	Ala	GCA	346	1.0846
A	Ala	GCC	203	0.6364
A	Ala	GCG	148	0.4639
A	Ala	GCU	579	1.815
C	Cys	UGC	53	0.4454
C	Cys	UGT	185	1.5546
D	Asp	GAC	174	0.3871
D	Asp	GAU	725	1.6129
E	Glu	GAA	882	1.5077
E	Glu	GAG	288	0.4923
F	Phe	UTC	421	0.6487
F	Phe	UTT	877	1.3513
G	Gly	GGA	612	1.5319
G	Gly	GGC	182	0.4556
G	Gly	GGG	268	0.6708
G	Gly	GGU	536	1.3417
H	His	CAC	134	0.5
H	His	CAU	402	1.5
I	Ile	AUA	642	0.9959
I	Ile	AUC	367	0.5693
I	Ile	AUT	925	1.4349
K	Lys	AAA	913	1.5116
K	Lys	AAG	295	0.4884
L	Leu	CUA	323	0.8095
L	Leu	CUC	153	0.3835
L	Leu	CUG	138	0.3459
L	Leu	CUT	512	1.2832
L	Leu	UTA	784	1.9649
L	Leu	UTG	484	1.213
M	Met	AUA	1	0.0056
M	Met	AUG	535	2.9888
M	Met	GUG	1	0.0056
N	Asn	AAC	259	0.4859
N	Asn	AAU	807	1.5141
P	Pro	CCA	267	1.1125
P	Pro	CCC	168	0.7
P	Pro	CCG	140	0.5833
P	Pro	CCU	385	1.6042
Q	Gln	CAA	608	1.5162
Q	Gln	CAG	194	0.4838
R	Arg	AGA	410	1.8102
R	Arg	AGG	132	0.5828
R	Arg	CGA	309	1.3642
R	Arg	CGC	85	0.3753
R	Arg	CGG	110	0.4857
R	Arg	CGU	313	1.3819
S	Ser	AGC	90	0.318
S	Ser	AGU	356	1.258
S	Ser	UCA	328	1.159
S	Ser	UCC	258	0.9117
S	Ser	UCG	166	0.5866
S	Ser	UCT	500	1.7668
T	Thr	ACA	352	1.1812
T	Thr	ACC	220	0.7383
T	Thr	ACG	133	0.4463
T	Thr	ACU	487	1.6342
V	Val	GUA	465	1.4588
V	Val	GUC	154	0.4831
V	Val	GUG	178	0.5584
V	Val	GUT	478	1.4996
W	Trp	UGG	398	1
Y	Tyr	UAC	167	0.3939
Y	Tyr	UAT	681	1.6061

## Sheet: Ferula_kelifi
Table S2 Codon content of amino acid and stop codon of Ferula kelifi
AminoAcid	Symbol	Codon	No.	RSCU
*	Ter	UAA	42	1.575
*	Ter	UAG	19	0.7125
*	Ter	UGA	19	0.7125
A	Ala	GCA	346	1.0804
A	Ala	GCC	203	0.6339
A	Ala	GCG	148	0.4621
A	Ala	GCU	584	1.8236
C	Cys	UGC	52	0.4388
C	Cys	UGT	185	1.5612
D	Asp	GAC	179	0.3947
D	Asp	GAU	728	1.6053
E	Glu	GAA	875	1.5034
E	Glu	GAG	289	0.4966
F	Phe	UTC	421	0.6477
F	Phe	UTT	879	1.3523
G	Gly	GGA	614	1.5331
G	Gly	GGC	180	0.4494
G	Gly	GGG	270	0.6742
G	Gly	GGU	538	1.3433
H	His	CAC	133	0.4963
H	His	CAU	403	1.5037
I	Ile	AUA	641	0.9948
I	Ile	AUC	368	0.5711
I	Ile	AUT	924	1.434
K	Lys	AAA	911	1.512
K	Lys	AAG	294	0.488
L	Leu	CUA	323	0.8095
L	Leu	CUC	153	0.3835
L	Leu	CUG	137	0.3434
L	Leu	CUT	514	1.2882
L	Leu	UTA	787	1.9724
L	Leu	UTG	480	1.203
M	Met	AUA	1	0.0056
M	Met	AUG	537	2.9889
M	Met	GUG	1	0.0056
N	Asn	AAC	260	0.4883
N	Asn	AAU	805	1.5117
P	Pro	CCA	268	1.1155
P	Pro	CCC	169	0.7034
P	Pro	CCG	140	0.5827
P	Pro	CCU	384	1.5983
Q	Gln	CAA	609	1.5187
Q	Gln	CAG	193	0.4813
R	Arg	AGA	408	1.8013
R	Arg	AGG	134	0.5916
R	Arg	CGA	309	1.3642
R	Arg	CGC	86	0.3797
R	Arg	CGG	110	0.4857
R	Arg	CGU	312	1.3775
S	Ser	AGC	90	0.3182
S	Ser	AGU	355	1.2552
S	Ser	UCA	324	1.1456
S	Ser	UCC	257	0.9087
S	Ser	UCG	171	0.6046
S	Ser	UCT	500	1.7678
T	Thr	ACA	354	1.1899
T	Thr	ACC	218	0.7328
T	Thr	ACG	132	0.4437
T	Thr	ACU	486	1.6336
V	Val	GUA	464	1.4557
V	Val	GUC	155	0.4863
V	Val	GUG	177	0.5553
V	Val	GUT	479	1.5027
W	Trp	UGG	398	1
Y	Tyr	UAC	168	0.3958
Y	Tyr	UAT	681	1.6042

[truncated: 5 more sheets: Ferula_karelinii, Ferula_gigantea, Ferula_fedtschenkoana, Ferula_equisetacea, Ferula_olivacea]
