# Supplementary material for: Analysis of complete chloroplast genome sequences and insight into the phylogenetic relationships of Ferula L
Source: BMC Genomics. 2022 Sep 8;23:643. doi: 10.1186/s12864-022-08868-z (PMC9461113; doi:10.1186/s12864-022-08868-z)
Supplement: Supplementary file 3 — Additional file 3: Table S3. Distribution of repeat sequences in the 14 studied Ferula plastomes. [file 12864_2022_8868_MOESM3_ESM.xlsx]

## Sheet: summary
Table S3 Distribution of repeat sequences in the 14 studied Ferula plastomes
Species	Complement	Forward	Palindromic	Reverse	Total
Ferula gigantea	1	36	36	1	74
Ferula equisetacea		22	23	1	46
Ferula sibirica 1		24	24		48
Ferula litwinowiana	1	30	29		60
Ferula kelifi		45	49		94
Ferula transiliensis 1	1	29	31		61
Ferula sibirica 3	1	24	25	2	52
Ferula renardii		28	31	1	60
Ferula oopoda	1	29	29	1	60
Ferula fedtschenkoana	1	29	31	2	63
Ferula ovina		30	31		61
Ferula transiliensis 3		28	31	1	60
Ferula karelinii 3		25	27		52
Ferula olivacea	1	19	24	2	46
Total	7	398	421	11	837

## Sheet: Ferula_ovina
Table S3 The comparison of Long repeats of Ferula ovina
repeat length of the first part	starting position of the first part	match direction	repeat length of the second part	starting position of the second part	distance of this repeat	calculated e-value of this repeat	Gene	Region
31774	85342	P	31774	134677	0	0	IR gene	IRb;IRa
79	70896	P	79	104152	0	2.13e-38	rps12-exon1(partical:29.11%),rps12-2-exon1(partical:29.11%);IGS(ycf15,trnV-GAC)	LSC;IRb
79	70896	F	79	147562	0	2.13e-38	rps12-exon1(partical:29.11%),rps12-2-exon1(partical:29.11%);IGS(trnV-GAC-2,ycf15-2)	LSC;IRa
88	91955	F	88	91973	-3	2.41e-37	ycf2;ycf2	IRb;IRb
88	91955	P	88	159732	-3	2.41e-37	ycf2;ycf2-2	IRb;IRa
88	91973	P	88	159750	-3	2.41e-37	ycf2;ycf2-2	IRb;IRa
88	159732	F	88	159750	-3	2.41e-37	ycf2-2;ycf2-2	IRa;IRa
66	91955	F	66	91991	-3	1.77e-24	ycf2;ycf2	IRb;IRb
66	91955	P	66	159736	-3	1.77e-24	ycf2;ycf2-2	IRb;IRa
66	91991	P	66	159772	-3	1.77e-24	ycf2;ycf2-2	IRb;IRa
66	159736	F	66	159772	-3	1.77e-24	ycf2-2;ycf2-2	IRa;IRa
41	91998	F	41	92016	0	1.61e-15	ycf2;ycf2	IRb;IRb
41	91998	P	41	159736	0	1.61e-15	ycf2;ycf2-2	IRb;IRa
41	92016	P	41	159754	0	1.61e-15	ycf2;ycf2-2	IRb;IRa
48	91955	F	48	92009	-3	4.59e-14	ycf2;ycf2	IRb;IRb
48	91955	P	48	159736	-3	4.59e-14	ycf2;ycf2-2	IRb;IRa
48	92009	P	48	159790	-3	4.59e-14	ycf2;ycf2-2	IRb;IRa
48	159736	F	48	159790	-3	4.59e-14	ycf2-2;ycf2-2	IRa;IRa
42	159778	F	42	159796	-1	5.08e-14	ycf2-2;ycf2-2	IRa;IRa
45	91980	F	45	92016	-2	5.61e-14	ycf2;ycf2	IRb;IRb
45	91980	P	45	159732	-2	5.61e-14	ycf2;ycf2-2	IRb;IRa
45	92016	P	45	159768	-2	5.61e-14	ycf2;ycf2-2	IRb;IRa
41	99036	F	41	127624	-1	1.98e-13	IGS(rps12,ycf15);ndhA-intron1	IRb;SSC
41	127624	P	41	152716	-1	1.98e-13	ndhA-intron1;IGS(ycf15-2,rps12-2)	SSC;IRa
39	44652	F	39	127626	-1	3.02e-12	ycf3-intron1;ndhA-intron1	LSC;SSC
42	159760	F	42	159796	-2	3.12e-12	ycf2-2;ycf2-2	IRa;IRa
33	99044	F	33	127632	0	1.06e-10	IGS(rps12,ycf15);ndhA-intron1	IRb;SSC
33	127632	P	33	152716	0	1.06e-10	ndhA-intron1;IGS(ycf15-2,rps12-2)	SSC;IRa
39	44652	F	39	99038	-2	1.72e-10	ycf3-intron1;IGS(rps12,ycf15)	LSC;IRb
39	44652	P	39	152716	-2	1.72e-10	ycf3-intron1;IGS(ycf15-2,rps12-2)	LSC;IRa
34	113530	F	34	113562	-1	2.69e-09	IGS(rrn4.5,rrn5);IGS(rrn4.5,rrn5)	IRb;IRb
34	113530	P	34	138197	-1	2.69e-09	IGS(rrn4.5,rrn5);IGS(rrn5-2,rrn4.5-2)	IRb;IRa
34	113562	P	34	138229	-1	2.69e-09	IGS(rrn4.5,rrn5);IGS(rrn5-2,rrn4.5-2)	IRb;IRa
34	138197	F	34	138229	-1	2.69e-09	IGS(rrn5-2,rrn4.5-2);IGS(rrn5-2,rrn4.5-2)	IRa;IRa
30	5361	F	30	5390	0	6.76e-09	rps16-intron1;rps16-intron1	LSC;LSC
30	8704	P	30	46418	0	6.76e-09	trnS-GCU(partical:96.67%);trnS-GGA(partical:96.67%)	LSC;LSC
30	30251	P	30	30251	0	6.76e-09	IGS(petN,psbM);IGS(petN,psbM)	LSC;LSC
35	44655	F	35	95999	-3	1.17e-06	ycf3-intron1;ndhB-intron1	LSC;IRb
35	44655	P	35	155759	-3	1.17e-06	ycf3-intron1;ndhB-2-intron1	LSC;IRa
35	72743	P	35	72743	-3	1.17e-06	clpP-intron1;clpP-intron1	LSC;LSC
34	91955	F	34	92027	-3	4.27e-06	ycf2;ycf2	IRb;IRb
34	91955	P	34	159732	-3	4.27e-06	ycf2;ycf2-2	IRb;IRa
34	92027	P	34	159804	-3	4.27e-06	ycf2;ycf2-2	IRb;IRa
34	159732	F	34	159804	-3	4.27e-06	ycf2-2;ycf2-2	IRa;IRa
30	8701	F	30	36441	-2	2.65e-05	trnS-GCU(partical:86.67%);trnS-UGA(partical:86.67%)	LSC;LSC
30	68464	F	30	68489	-2	2.65e-05	IGS(psaJ,rpl33);IGS(psaJ,rpl33)	LSC;LSC
31	113882	P	31	113882	-3	0.000205	IGS(rrn5,trnR-ACG);IGS(rrn5,trnR-ACG)	IRb;IRb
31	113882	F	31	137880	-3	0.000205	IGS(rrn5,trnR-ACG);IGS(trnR-ACG-2,rrn5-2)	IRb;IRa
31	137880	P	31	137880	-3	0.000205	IGS(trnR-ACG-2,rrn5-2);IGS(trnR-ACG-2,rrn5-2)	IRa;IRa
30	36444	P	30	46418	-3	0.000741	trnS-UGA(partical:96.67%);trnS-GGA(partical:96.67%)	LSC;LSC
30	39632	F	30	41856	-3	0.000741	psaB;psaA	LSC;LSC
30	89516	F	30	89558	-3	0.000741	ycf2;ycf2	IRb;IRb
30	89516	P	30	162205	-3	0.000741	ycf2;ycf2-2	IRb;IRa
30	89558	P	30	162247	-3	0.000741	ycf2;ycf2-2	IRb;IRa
30	90695	F	30	90710	-3	0.000741	ycf2;ycf2	IRb;IRb
30	90695	P	30	161053	-3	0.000741	ycf2;ycf2-2	IRb;IRa
30	90710	P	30	161068	-3	0.000741	ycf2;ycf2-2	IRb;IRa
30	91998	F	30	92034	-3	0.000741	ycf2;ycf2	IRb;IRb
30	91998	P	30	159729	-3	0.000741	ycf2;ycf2-2	IRb;IRa
30	92034	P	30	159765	-3	0.000741	ycf2;ycf2-2	IRb;IRa
30	161054	F	30	161069	-3	0.000741	ycf2-2;ycf2-2	IRa;IRa
30	162205	F	30	162247	-3	0.000741	ycf2-2;ycf2-2	IRa;IRa

## Sheet: Ferula_equisetacea
Table S3 The comparison of Long repeats of Ferula equisetacea
repeat length of the first part	starting position of the first part	match direction	repeat length of the second part	starting position of the second part	distance of this repeat	calculated e-value of this repeat	Gene	Region
31392	85232	P	31392	134216	0	0	IR gene	IRb;IRa
70	91845	F	70	91863	-3	8.18e-27	ycf2;ycf2	IRb;IRb
70	91845	P	70	158907	-3	8.18e-27	ycf2;ycf2-2	IRb;IRa
70	91863	P	70	158925	-3	8.18e-27	ycf2;ycf2-2	IRb;IRa
70	158907	F	70	158925	-3	8.18e-27	ycf2-2;ycf2-2	IRa;IRa
51	70835	P	51	104053	0	1.52e-21	IGS;IGS	LSC;IRb
51	70835	F	51	146736	0	1.52e-21	IGS;IGS	LSC;IRa
52	91845	F	52	91881	-3	2.27e-16	ycf2;ycf2	IRb;IRb
52	91845	P	52	158907	-3	2.27e-16	ycf2;ycf2-2	IRb;IRa
52	91881	P	52	158943	-3	2.27e-16	ycf2;ycf2-2	IRb;IRa
52	158907	F	52	158943	-3	2.27e-16	ycf2-2;ycf2-2	IRa;IRa
40	70807	P	40	104097	0	6.38e-15	rps12-exon1(partical:57.50%),rps12-2-exon1(partical:57.50%);IGS	LSC;IRb
40	70807	F	40	146703	0	6.38e-15	rps12-exon1(partical:57.50%),rps12-2-exon1(partical:57.50%);IGS	LSC;IRa
41	98939	F	41	127149	-1	1.96e-13	IGS;ndhA-intron1	IRb;SSC
41	127149	P	41	151860	-1	1.96e-13	ndhA-intron1;IGS	SSC;IRa
39	44578	F	39	127151	-1	2.99e-12	ycf3-intron1;ndhA-intron1	LSC;SSC
33	98947	F	33	127157	0	1.05e-10	IGS;ndhA-intron1	IRb;SSC
33	127157	P	33	151860	0	1.05e-10	ndhA-intron1;IGS	SSC;IRa
39	44578	F	39	98941	-2	1.7e-10	ycf3-intron1;IGS	LSC;IRb
39	44578	P	39	151860	-2	1.7e-10	ycf3-intron1;IGS	LSC;IRa
34	113036	F	34	113068	-1	2.67e-09	IGS;IGS	IRb;IRb
34	113036	P	34	137738	-1	2.67e-09	IGS;IGS	IRb;IRa
34	113068	P	34	137770	-1	2.67e-09	IGS;IGS	IRb;IRa
34	137738	F	34	137770	-1	2.67e-09	IGS;IGS	IRa;IRa
30	8679	P	30	46344	0	6.69e-09	trnS-GCU(partical:96.67%);trnS-GGA(partical:96.67%)	LSC;LSC
30	30178	P	30	30178	0	6.69e-09	IGS;IGS	LSC;LSC
33	6109	R	33	6109	-2	4.97e-07	IGS;IGS	LSC;LSC
35	44581	F	35	95871	-3	1.15e-06	ycf3-intron1;ndhB-intron1	LSC;IRb
35	44581	P	35	154934	-3	1.15e-06	ycf3-intron1;ndhB-2-intron1	LSC;IRa
34	91845	F	34	91899	-3	4.22e-06	ycf2;ycf2	IRb;IRb
34	91845	P	34	158907	-3	4.22e-06	ycf2;ycf2-2	IRb;IRa
34	91899	P	34	158961	-3	4.22e-06	ycf2;ycf2-2	IRb;IRa
34	158907	F	34	158961	-3	4.22e-06	ycf2-2;ycf2-2	IRa;IRa
30	8676	F	30	36353	-2	2.62e-05	trnS-GCU(partical:86.67%);trnS-UGA(partical:86.67%)	LSC;LSC
31	113388	P	31	113388	-3	0.000203	IGS;IGS	IRb;IRb
31	113388	F	31	137421	-3	0.000203	IGS;IGS	IRb;IRa
31	137421	P	31	137421	-3	0.000203	IGS;IGS	IRa;IRa
30	36356	P	30	46344	-3	0.000733	trnS-UGA(partical:96.67%);trnS-GGA(partical:96.67%)	LSC;LSC
30	39551	F	30	41775	-3	0.000733	psaB;psaA	LSC;LSC
30	89406	F	30	89448	-3	0.000733	ycf2;ycf2	IRb;IRb
30	89406	P	30	161362	-3	0.000733	ycf2;ycf2-2	IRb;IRa
30	89448	P	30	161404	-3	0.000733	ycf2;ycf2-2	IRb;IRa
30	90585	F	30	90600	-3	0.000733	ycf2;ycf2	IRb;IRb
30	90585	P	30	160210	-3	0.000733	ycf2;ycf2-2	IRb;IRa
30	90600	P	30	160225	-3	0.000733	ycf2;ycf2-2	IRb;IRa
30	160211	F	30	160226	-3	0.000733	ycf2-2;ycf2-2	IRa;IRa
30	161362	F	30	161404	-3	0.000733	ycf2-2;ycf2-2	IRa;IRa

## Sheet: Ferula_fedtschenkoana
Table S3 The comparison of Long repeats of Ferula fedtschenkoana
repeat length of the first part	starting position of the first part	match direction	repeat length of the second part	starting position of the second part	distance of this repeat	calculated e-value of this repeat	Gene	Region
31836	85206	P	31836	134610	0	0	IR gene	IRb;IRa
79	70779	P	79	104066	0	2.13e-38	rps12-exon1(partical:29.11%),rps12-2-exon1(partical:29.11%);IGS(ycf15,trnV-GAC)	LSC;IRb
79	70779	F	79	147507	0	2.13e-38	rps12-exon1(partical:29.11%),rps12-2-exon1(partical:29.11%);IGS(trnV-GAC-2,ycf15-2)	LSC;IRa
84	91819	F	84	91837	-3	5.36e-35	ycf2;ycf2	IRb;IRb
84	91819	P	84	159731	-3	5.36e-35	ycf2;ycf2-2	IRb;IRa
84	91837	P	84	159749	-3	5.36e-35	ycf2;ycf2-2	IRb;IRa
84	159731	F	84	159749	-3	5.36e-35	ycf2-2;ycf2-2	IRa;IRa
66	91819	F	66	91855	-1	2.83e-28	ycf2;ycf2	IRb;IRb
66	91819	P	66	159731	-1	2.83e-28	ycf2;ycf2-2	IRb;IRa
66	91855	P	66	159767	-1	2.83e-28	ycf2;ycf2-2	IRb;IRa
66	159731	F	66	159767	-1	2.83e-28	ycf2-2;ycf2-2	IRa;IRa
59	91844	F	59	91862	-1	4.15e-24	ycf2;ycf2	IRb;IRb
59	91844	P	59	159731	-1	4.15e-24	ycf2;ycf2-2	IRb;IRa
59	91862	P	59	159749	-1	4.15e-24	ycf2;ycf2-2	IRb;IRa
52	91819	F	52	91873	-3	2.29e-16	ycf2;ycf2	IRb;IRb
52	91819	P	52	159727	-3	2.29e-16	ycf2;ycf2-2	IRb;IRa
52	91873	P	52	159781	-3	2.29e-16	ycf2;ycf2-2	IRb;IRa
52	159727	F	52	159781	-3	2.29e-16	ycf2-2;ycf2-2	IRa;IRa
42	159755	F	42	159791	0	4.03e-16	ycf2-2;ycf2-2	IRa;IRa
41	91862	F	41	91880	0	1.61e-15	ycf2;ycf2	IRb;IRb
41	91862	P	41	159731	0	1.61e-15	ycf2;ycf2-2	IRb;IRa
41	91880	P	41	159749	0	1.61e-15	ycf2;ycf2-2	IRb;IRa
41	98933	F	41	127542	-1	1.98e-13	IGS(rps12,ycf15);ndhA-intron1	IRb;SSC
41	127542	P	41	152678	-1	1.98e-13	ndhA-intron1;IGS(ycf15-2,rps12-2)	SSC;IRa
39	44602	F	39	127544	-1	3.02e-12	ycf3-intron1;ndhA-intron1	LSC;SSC
42	159773	F	42	159791	-2	3.12e-12	ycf2-2;ycf2-2	IRa;IRa
33	98941	F	33	127550	0	1.06e-10	IGS(rps12,ycf15);ndhA-intron1	IRb;SSC
33	127550	P	33	152678	0	1.06e-10	ndhA-intron1;IGS(ycf15-2,rps12-2)	SSC;IRa
39	44602	F	39	98935	-2	1.72e-10	ycf3-intron1;IGS(rps12,ycf15)	LSC;IRb
39	44602	P	39	152678	-2	1.72e-10	ycf3-intron1;IGS(ycf15-2,rps12-2)	LSC;IRa
34	113444	F	34	113476	-1	2.69e-09	IGS(rrn4.5,rrn5);IGS(rrn4.5,rrn5)	IRb;IRb
34	113444	P	34	138142	-1	2.69e-09	IGS(rrn4.5,rrn5);IGS(rrn5-2,rrn4.5-2)	IRb;IRa
34	113476	P	34	138174	-1	2.69e-09	IGS(rrn4.5,rrn5);IGS(rrn5-2,rrn4.5-2)	IRb;IRa
34	138142	F	34	138174	-1	2.69e-09	IGS(rrn5-2,rrn4.5-2);IGS(rrn5-2,rrn4.5-2)	IRa;IRa
30	8655	P	30	46366	0	6.76e-09	trnS-GCU(partical:96.67%);trnS-GGA(partical:96.67%)	LSC;LSC
30	30199	P	30	30199	0	6.76e-09	IGS(petN,psbM);IGS(petN,psbM)	LSC;LSC
34	91819	F	34	91891	-2	1.33e-07	ycf2;ycf2	IRb;IRb
34	91819	P	34	159727	-2	1.33e-07	ycf2;ycf2-2	IRb;IRa
34	91891	P	34	159799	-2	1.33e-07	ycf2;ycf2-2	IRb;IRa
34	159727	F	34	159799	-2	1.33e-07	ycf2-2;ycf2-2	IRa;IRa
31	45821	R	31	45823	-1	1.57e-07	IGS(ycf3,trnS-GGA);IGS(ycf3,trnS-GGA)	LSC;LSC
35	44605	F	35	95865	-3	1.17e-06	ycf3-intron1;ndhB-intron1	LSC;IRb
35	44605	P	35	155752	-3	1.17e-06	ycf3-intron1;ndhB-2-intron1	LSC;IRa
30	8652	F	30	36390	-2	2.65e-05	trnS-GCU(partical:86.67%);trnS-UGA(partical:86.67%)	LSC;LSC
30	45823	P	30	45823	-2	2.65e-05	IGS(ycf3,trnS-GGA);IGS(ycf3,trnS-GGA)	LSC;LSC
30	84956	R	30	120831	-2	2.65e-05	IGS(rpl22,rps19);IGS(rpl32,trnL-UAG)	LSC;SSC
31	45823	C	31	45824	-3	0.000205	IGS(ycf3,trnS-GGA);IGS(ycf3,trnS-GGA)	LSC;LSC
31	113797	P	31	113797	-3	0.000205	IGS(rrn5,trnR-ACG);IGS(rrn5,trnR-ACG)	IRb;IRb
31	113797	F	31	137824	-3	0.000205	IGS(rrn5,trnR-ACG);IGS(trnR-ACG-2,rrn5-2)	IRb;IRa
31	137824	P	31	137824	-3	0.000205	IGS(trnR-ACG-2,rrn5-2);IGS(trnR-ACG-2,rrn5-2)	IRa;IRa
30	36393	P	30	46366	-3	0.000741	trnS-UGA(partical:96.67%);trnS-GGA(partical:96.67%)	LSC;LSC
30	39588	F	30	41812	-3	0.000741	psaB;psaA	LSC;LSC
30	84966	F	30	84968	-3	0.000741	IGS(rpl22,rps19);IGS(rpl22,rps19)	LSC;LSC
30	89380	F	30	89422	-3	0.000741	ycf2;ycf2	IRb;IRb
30	89380	P	30	162200	-3	0.000741	ycf2;ycf2-2	IRb;IRa
30	89422	P	30	162242	-3	0.000741	ycf2;ycf2-2	IRb;IRa
30	90559	F	30	90574	-3	0.000741	ycf2;ycf2	IRb;IRb
30	90559	P	30	161048	-3	0.000741	ycf2;ycf2-2	IRb;IRa
30	90574	P	30	161063	-3	0.000741	ycf2;ycf2-2	IRb;IRa
30	91862	F	30	91898	-3	0.000741	ycf2;ycf2	IRb;IRb
30	91862	P	30	159724	-3	0.000741	ycf2;ycf2-2	IRb;IRa
30	91898	P	30	159760	-3	0.000741	ycf2;ycf2-2	IRb;IRa
30	161049	F	30	161064	-3	0.000741	ycf2-2;ycf2-2	IRa;IRa
30	162200	F	30	162242	-3	0.000741	ycf2-2;ycf2-2	IRa;IRa

## Sheet: Ferula_gigantea
Table S3 The comparison of Long repeats of Ferula gigantea
repeat length of the first part	starting position of the first part	match direction	repeat length of the second part	starting position of the second part	distance of this repeat	calculated e-value of this repeat	Gene	Region
31638	85384	P	31638	134585	0	0	IR gene	IRb;IRa
102	91998	F	102	92016	-2	1.4e-47	ycf2;ycf2	IRb;IRb
102	91998	P	102	159489	-2	1.4e-47	ycf2;ycf2-2	IRb;IRa
102	92016	P	102	159507	-2	1.4e-47	ycf2;ycf2-2	IRb;IRa
102	159489	F	102	159507	-2	1.4e-47	ycf2-2;ycf2-2	IRa;IRa
79	70926	P	79	104257	0	2.13e-38	rps12-exon1(partical:29.11%),rps12-2-exon1(partical:29.11%);IGS(ycf15,trnV-GAC)	LSC;IRb
79	70926	F	79	147271	0	2.13e-38	rps12-exon1(partical:29.11%),rps12-2-exon1(partical:29.11%);IGS(trnV-GAC-2,ycf15-2)	LSC;IRa
84	91998	F	84	92034	-3	5.34e-35	ycf2;ycf2	IRb;IRb
84	91998	P	84	159489	-3	5.34e-35	ycf2;ycf2-2	IRb;IRa
84	92034	P	84	159525	-3	5.34e-35	ycf2;ycf2-2	IRb;IRa
84	159489	F	84	159525	-3	5.34e-35	ycf2-2;ycf2-2	IRa;IRa
60	159531	F	60	159549	-1	1.05e-24	ycf2-2;ycf2-2	IRa;IRa
60	159513	F	60	159549	-2	9.31e-23	ycf2-2;ycf2-2	IRa;IRa
51	75966	F	51	76017	0	1.53e-21	psbH(partical:41.18%);IGS(psbH,petB)	LSC;LSC
60	91998	F	60	92052	-3	5.4e-21	ycf2;ycf2	IRb;IRb
60	91998	P	60	159495	-3	5.4e-21	ycf2;ycf2-2	IRb;IRa
60	92052	P	60	159549	-3	5.4e-21	ycf2;ycf2-2	IRb;IRa
60	159495	F	60	159549	-3	5.4e-21	ycf2-2;ycf2-2	IRa;IRa
41	92059	F	41	92077	0	1.61e-15	ycf2;ycf2	IRb;IRb
41	92059	P	41	159489	0	1.61e-15	ycf2;ycf2-2	IRb;IRa
41	92077	P	41	159507	0	1.61e-15	ycf2;ycf2-2	IRb;IRa
48	91998	F	48	92070	-3	4.58e-14	ycf2;ycf2	IRb;IRb
48	91998	P	48	159489	-3	4.58e-14	ycf2;ycf2-2	IRb;IRa
48	92070	P	48	159561	-3	4.58e-14	ycf2;ycf2-2	IRb;IRa
48	159489	F	48	159561	-3	4.58e-14	ycf2-2;ycf2-2	IRa;IRa
42	159531	F	42	159567	-1	5.06e-14	ycf2-2;ycf2-2	IRa;IRa
45	92041	F	45	92077	-2	5.59e-14	ycf2;ycf2	IRb;IRb
45	92041	P	45	159485	-2	5.59e-14	ycf2;ycf2-2	IRb;IRa
45	92077	P	45	159521	-2	5.59e-14	ycf2;ycf2-2	IRb;IRa
41	99127	F	41	127527	-1	1.98e-13	IGS(rps12,ycf15);ndhA-intron1	IRb;SSC
41	127527	P	41	152439	-1	1.98e-13	ndhA-intron1;IGS(ycf15-2,rps12-2)	SSC;IRa
45	92023	F	45	92077	-3	2.41e-12	ycf2;ycf2	IRb;IRb
45	92023	P	45	159485	-3	2.41e-12	ycf2;ycf2-2	IRb;IRa
45	92077	P	45	159539	-3	2.41e-12	ycf2;ycf2-2	IRb;IRa
39	44674	F	39	127529	-1	3.01e-12	ycf3-intron1;ndhA-intron1	LSC;SSC
42	159513	F	42	159567	-2	3.11e-12	ycf2-2;ycf2-2	IRa;IRa
33	99135	F	33	127535	0	1.05e-10	IGS(rps12,ycf15);ndhA-intron1	IRb;SSC
33	127535	P	33	152439	0	1.05e-10	ndhA-intron1;IGS(ycf15-2,rps12-2)	SSC;IRa
39	44674	F	39	99129	-2	1.71e-10	ycf3-intron1;IGS(rps12,ycf15)	LSC;IRb
39	44674	P	39	152439	-2	1.71e-10	ycf3-intron1;IGS(ycf15-2,rps12-2)	LSC;IRa
34	113436	F	34	113468	-1	2.69e-09	IGS(rrn4.5,rrn5);IGS(rrn4.5,rrn5)	IRb;IRb
34	113436	P	34	138105	-1	2.69e-09	IGS(rrn4.5,rrn5);IGS(rrn5-2,rrn4.5-2)	IRb;IRa
34	113468	P	34	138137	-1	2.69e-09	IGS(rrn4.5,rrn5);IGS(rrn5-2,rrn4.5-2)	IRb;IRa
34	138105	F	34	138137	-1	2.69e-09	IGS(rrn5-2,rrn4.5-2);IGS(rrn5-2,rrn4.5-2)	IRa;IRa
30	8681	P	30	46443	0	6.74e-09	trnS-GCU(partical:96.67%);trnS-GGA(partical:96.67%)	LSC;LSC
30	30275	P	30	30275	0	6.74e-09	IGS(petN,psbM);IGS(petN,psbM)	LSC;LSC
30	45897	R	30	45898	-1	6.07e-07	IGS(ycf3,trnS-GGA);IGS(ycf3,trnS-GGA)	LSC;LSC
35	44677	F	35	96059	-3	1.16e-06	ycf3-intron1;ndhB-intron1	LSC;IRb
35	44677	P	35	155513	-3	1.16e-06	ycf3-intron1;ndhB-2-intron1	LSC;IRa
34	91998	F	34	92088	-3	4.25e-06	ycf2;ycf2	IRb;IRb
34	91998	P	34	159485	-3	4.25e-06	ycf2;ycf2-2	IRb;IRa
34	92088	P	34	159575	-3	4.25e-06	ycf2;ycf2-2	IRb;IRa
34	159485	F	34	159575	-3	4.25e-06	ycf2-2;ycf2-2	IRa;IRa
31	45898	C	31	45899	-2	7.05e-06	IGS(ycf3,trnS-GGA);IGS(ycf3,trnS-GGA)	LSC;LSC
30	8678	F	30	36448	-2	2.64e-05	trnS-GCU(partical:86.67%);trnS-UGA(partical:86.67%)	LSC;LSC
30	45898	P	30	45898	-2	2.64e-05	IGS(ycf3,trnS-GGA);IGS(ycf3,trnS-GGA)	LSC;LSC
30	45901	P	30	120818	-2	2.64e-05	IGS(ycf3,trnS-GGA);IGS(rpl32,trnL-UAG)	LSC;SSC
30	47584	F	30	47597	-2	2.64e-05	IGS(rps4,trnT-UGU);IGS(rps4,trnT-UGU)	LSC;LSC
31	65071	F	31	65096	-3	0.000205	IGS(petA,psbJ);psbJ(partical:22.58%)	LSC;LSC
31	113788	P	31	113788	-3	0.000205	IGS(rrn5,trnR-ACG);IGS(rrn5,trnR-ACG)	IRb;IRb
31	113788	F	31	137788	-3	0.000205	IGS(rrn5,trnR-ACG);IGS(trnR-ACG-2,rrn5-2)	IRb;IRa
31	137788	P	31	137788	-3	0.000205	IGS(trnR-ACG-2,rrn5-2);IGS(trnR-ACG-2,rrn5-2)	IRa;IRa
30	36451	P	30	46443	-3	0.000739	trnS-UGA(partical:96.67%);trnS-GGA(partical:96.67%)	LSC;LSC
30	39654	F	30	41878	-3	0.000739	psaB;psaA	LSC;LSC
30	89559	F	30	89601	-3	0.000739	ycf2;ycf2	IRb;IRb
30	89559	P	30	161976	-3	0.000739	ycf2;ycf2-2	IRb;IRa
30	89601	P	30	162018	-3	0.000739	ycf2;ycf2-2	IRb;IRa
30	90738	F	30	90753	-3	0.000739	ycf2;ycf2	IRb;IRb
30	90738	P	30	160824	-3	0.000739	ycf2;ycf2-2	IRb;IRa
30	90753	P	30	160839	-3	0.000739	ycf2;ycf2-2	IRb;IRa
30	92059	F	30	92095	-3	0.000739	ycf2;ycf2	IRb;IRb
30	92059	P	30	159482	-3	0.000739	ycf2;ycf2-2	IRb;IRa
30	92095	P	30	159518	-3	0.000739	ycf2;ycf2-2	IRb;IRa
30	160825	F	30	160840	-3	0.000739	ycf2-2;ycf2-2	IRa;IRa
30	161976	F	30	162018	-3	0.000739	ycf2-2;ycf2-2	IRa;IRa

## Sheet: Ferula_karelinii
Table S3 The comparison of Long repeats of Ferula karelinii
repeat length of the first part	starting position of the first part	match direction	repeat length of the second part	starting position of the second part	distance of this repeat	calculated e-value of this repeat	Gene	Region
31803	84840	P	31803	134235	0	0	IR gene	IRb;IRa
79	70440	P	79	103676	0	2.12e-38	rps12-exon1(partical:29.11%),rps12-2-exon1(partical:29.11%);IGS(ycf15,trnV-GAC)	LSC;IRb
79	70440	F	79	147123	0	2.12e-38	rps12-exon1(partical:29.11%),rps12-2-exon1(partical:29.11%);IGS(trnV-GAC-2,ycf15-2)	LSC;IRa
70	91457	F	70	91475	-3	8.22e-27	ycf2;ycf2	IRb;IRb
70	91457	P	70	159333	-3	8.22e-27	ycf2;ycf2-2	IRb;IRa
70	91475	P	70	159351	-3	8.22e-27	ycf2;ycf2-2	IRb;IRa
70	159333	F	70	159351	-3	8.22e-27	ycf2-2;ycf2-2	IRa;IRa
48	91457	F	48	91493	-3	4.57e-14	ycf2;ycf2	IRb;IRb
48	91457	P	48	159337	-3	4.57e-14	ycf2;ycf2-2	IRb;IRa
48	91493	P	48	159373	-3	4.57e-14	ycf2;ycf2-2	IRb;IRa
48	159337	F	48	159373	-3	4.57e-14	ycf2-2;ycf2-2	IRa;IRa
42	159361	F	42	159379	-1	5.05e-14	ycf2-2;ycf2-2	IRa;IRa
41	98550	F	41	127151	-1	1.97e-13	IGS(rps12,ycf15);ndhA-intron1	IRb;SSC
41	127151	P	41	152287	-1	1.97e-13	ndhA-intron1;IGS(ycf15-2,rps12-2)	SSC;IRa
39	44180	F	39	127153	-1	3e-12	ycf3-intron1;ndhA-intron1	LSC;SSC
33	57749	F	33	57773	0	1.05e-10	IGS(rbcL,accD);IGS(rbcL,accD)	LSC;LSC
33	98558	F	33	127159	0	1.05e-10	IGS(rps12,ycf15);ndhA-intron1	IRb;SSC
33	127159	P	33	152287	0	1.05e-10	ndhA-intron1;IGS(ycf15-2,rps12-2)	SSC;IRa
39	44180	F	39	98552	-2	1.71e-10	ycf3-intron1;IGS(rps12,ycf15)	LSC;IRb
39	44180	P	39	152287	-2	1.71e-10	ycf3-intron1;IGS(ycf15-2,rps12-2)	LSC;IRa
34	113057	F	34	113089	-1	2.68e-09	IGS(rrn4.5,rrn5);IGS(rrn4.5,rrn5)	IRb;IRb
34	113057	P	34	137755	-1	2.68e-09	IGS(rrn4.5,rrn5);IGS(rrn5-2,rrn4.5-2)	IRb;IRa
34	113089	P	34	137787	-1	2.68e-09	IGS(rrn4.5,rrn5);IGS(rrn5-2,rrn4.5-2)	IRb;IRa
34	137755	F	34	137787	-1	2.68e-09	IGS(rrn5-2,rrn4.5-2);IGS(rrn5-2,rrn4.5-2)	IRa;IRa
30	8652	P	30	45930	0	6.73e-09	trnS-GCU(partical:96.67%);trnS-GGA(partical:96.67%)	LSC;LSC
30	29765	P	30	29765	0	6.73e-09	IGS(petN,psbM);IGS(petN,psbM)	LSC;LSC
35	44183	F	35	95482	-3	1.16e-06	ycf3-intron1;ndhB-intron1	LSC;IRb
35	44183	P	35	155361	-3	1.16e-06	ycf3-intron1;ndhB-2-intron1	LSC;IRa
32	3628	P	32	82881	-2	1.88e-06	trnK-UUU-intron1;rpl16-intron1	LSC;LSC
34	91457	F	34	91511	-3	4.24e-06	ycf2;ycf2	IRb;IRb
34	91457	P	34	159333	-3	4.24e-06	ycf2;ycf2-2	IRb;IRa
34	91511	P	34	159387	-3	4.24e-06	ycf2;ycf2-2	IRb;IRa
34	159333	F	34	159387	-3	4.24e-06	ycf2-2;ycf2-2	IRa;IRa
33	64155	P	33	64155	-3	1.55e-05	IGS(petA,psbJ);IGS(petA,psbJ)	LSC;LSC
30	8649	F	30	35951	-2	2.63e-05	trnS-GCU(partical:86.67%);trnS-UGA(partical:86.67%)	LSC;LSC
32	64591	F	32	64616	-3	5.63e-05	IGS(petA,psbJ);psbJ(partical:40.62%)	LSC;LSC
31	31992	P	31	32075	-3	0.000204	IGS(trnT-GGU,psbD);IGS(trnT-GGU,psbD)	LSC;LSC
31	113409	P	31	113409	-3	0.000204	IGS(rrn5,trnR-ACG);IGS(rrn5,trnR-ACG)	IRb;IRb
31	113409	F	31	137438	-3	0.000204	IGS(rrn5,trnR-ACG);IGS(trnR-ACG-2,rrn5-2)	IRb;IRa
31	137438	P	31	137438	-3	0.000204	IGS(trnR-ACG-2,rrn5-2);IGS(trnR-ACG-2,rrn5-2)	IRa;IRa
30	35954	P	30	45930	-3	0.000737	trnS-UGA(partical:96.67%);trnS-GGA(partical:96.67%)	LSC;LSC
30	39170	F	30	41394	-3	0.000737	psaB;psaA	LSC;LSC
30	89018	F	30	89060	-3	0.000737	ycf2;ycf2	IRb;IRb
30	89018	P	30	161788	-3	0.000737	ycf2;ycf2-2	IRb;IRa
30	89060	P	30	161830	-3	0.000737	ycf2;ycf2-2	IRb;IRa
30	90197	F	30	90212	-3	0.000737	ycf2;ycf2	IRb;IRb
30	90197	P	30	160636	-3	0.000737	ycf2;ycf2-2	IRb;IRa
30	90212	P	30	160651	-3	0.000737	ycf2;ycf2-2	IRb;IRa
30	91500	F	30	91518	-3	0.000737	ycf2;ycf2	IRb;IRb
30	91500	P	30	159330	-3	0.000737	ycf2;ycf2-2	IRb;IRa
30	91518	P	30	159348	-3	0.000737	ycf2;ycf2-2	IRb;IRa
30	160637	F	30	160652	-3	0.000737	ycf2-2;ycf2-2	IRa;IRa
30	161788	F	30	161830	-3	0.000737	ycf2-2;ycf2-2	IRa;IRa

## Sheet: Ferula_kelifi
Table S3 The comparison of Long repeats of Ferula kelifi
repeat length of the first part	starting position of the first part	match direction	repeat length of the second part	starting position of the second part	distance of this repeat	calculated e-value of this repeat	Gene	Region
31880	85324	P	31880	134833	0	0	IR gene	IRb;IRa
138	91937	F	138	91955	-2	5.48e-69	ycf2;ycf2	IRb;IRb
138	91937	P	138	159944	-2	5.48e-69	ycf2;ycf2-2	IRb;IRa
138	91955	P	138	159962	-2	5.48e-69	ycf2;ycf2-2	IRb;IRa
138	159944	F	138	159962	-2	5.48e-69	ycf2-2;ycf2-2	IRa;IRa
120	91937	F	120	91973	-3	3.35e-56	ycf2;ycf2	IRb;IRb
120	91937	P	120	159944	-3	3.35e-56	ycf2;ycf2-2	IRb;IRa
120	91973	P	120	159980	-3	3.35e-56	ycf2;ycf2-2	IRb;IRa
120	159944	F	120	159980	-3	3.35e-56	ycf2-2;ycf2-2	IRa;IRa
95	91980	F	95	91998	0	4.98e-48	ycf2;ycf2	IRb;IRb
95	91980	P	95	159944	0	4.98e-48	ycf2;ycf2-2	IRb;IRa
95	91998	P	95	159962	0	4.98e-48	ycf2;ycf2-2	IRb;IRa
102	91937	F	102	91991	-3	1.41e-45	ycf2;ycf2	IRb;IRb
102	91937	P	102	159944	-3	1.41e-45	ycf2;ycf2-2	IRb;IRa
102	91991	P	102	159998	-3	1.41e-45	ycf2;ycf2-2	IRb;IRa
102	159944	F	102	159998	-3	1.41e-45	ycf2-2;ycf2-2	IRa;IRa
95	91962	F	95	91998	-1	1.42e-45	ycf2;ycf2	IRb;IRb
95	91962	P	95	159944	-1	1.42e-45	ycf2;ycf2-2	IRb;IRa
95	91998	P	95	159980	-1	1.42e-45	ycf2;ycf2-2	IRb;IRa
79	70902	P	79	104239	0	2.14e-38	rps12-exon1(partical:29.11%),rps12-2-exon1(partical:29.11%);IGS(ycf15,trnV-GAC)	LSC;IRb
79	70902	F	79	147719	0	2.14e-38	rps12-exon1(partical:29.11%),rps12-2-exon1(partical:29.11%);IGS(trnV-GAC-2,ycf15-2)	LSC;IRa
77	91980	F	77	92016	0	3.42e-37	ycf2;ycf2	IRb;IRb
77	91980	P	77	159944	0	3.42e-37	ycf2;ycf2-2	IRb;IRa
77	92016	P	77	159980	0	3.42e-37	ycf2;ycf2-2	IRb;IRa
84	91937	F	84	92009	-3	5.37e-35	ycf2;ycf2	IRb;IRb
84	91937	P	84	159944	-3	5.37e-35	ycf2;ycf2-2	IRb;IRa
84	92009	P	84	160016	-3	5.37e-35	ycf2;ycf2-2	IRb;IRa
84	159944	F	84	160016	-3	5.37e-35	ycf2-2;ycf2-2	IRa;IRa
77	91962	F	77	92016	-1	7.91e-35	ycf2;ycf2	IRb;IRb
77	91962	P	77	159944	-1	7.91e-35	ycf2;ycf2-2	IRb;IRa
77	92016	P	77	159998	-1	7.91e-35	ycf2;ycf2-2	IRb;IRa
59	91980	F	59	92034	0	2.35e-26	ycf2;ycf2	IRb;IRb
59	91980	P	59	159944	0	2.35e-26	ycf2;ycf2-2	IRb;IRa
59	92034	P	59	159998	0	2.35e-26	ycf2;ycf2-2	IRb;IRa
66	91937	F	66	92027	-3	1.77e-24	ycf2;ycf2	IRb;IRb
66	91937	P	66	159944	-3	1.77e-24	ycf2;ycf2-2	IRb;IRa
66	92027	P	66	160034	-3	1.77e-24	ycf2;ycf2-2	IRb;IRa
66	159944	F	66	160034	-3	1.77e-24	ycf2-2;ycf2-2	IRa;IRa
59	91962	F	59	92034	-1	4.16e-24	ycf2;ycf2	IRb;IRb
59	91962	P	59	159944	-1	4.16e-24	ycf2;ycf2-2	IRb;IRa
59	92034	P	59	160016	-1	4.16e-24	ycf2;ycf2-2	IRb;IRa
51	65036	F	51	65061	0	1.54e-21	IGS(petA,psbJ);psbJ(partical:13.73%)	LSC;LSC
41	91980	F	41	92052	0	1.62e-15	ycf2;ycf2	IRb;IRb
41	91980	P	41	159944	0	1.62e-15	ycf2;ycf2-2	IRb;IRa
41	92052	P	41	160016	0	1.62e-15	ycf2;ycf2-2	IRb;IRa
48	91937	F	48	92045	-3	4.61e-14	ycf2;ycf2	IRb;IRb
48	91937	P	48	159944	-3	4.61e-14	ycf2;ycf2-2	IRb;IRa
48	92045	P	48	160052	-3	4.61e-14	ycf2;ycf2-2	IRb;IRa
48	159944	F	48	160052	-3	4.61e-14	ycf2-2;ycf2-2	IRa;IRa
42	160040	F	42	160058	-1	5.09e-14	ycf2-2;ycf2-2	IRa;IRa
45	91962	F	45	92052	-2	5.63e-14	ycf2;ycf2	IRb;IRb
45	91962	P	45	159940	-2	5.63e-14	ycf2;ycf2-2	IRb;IRa
45	92052	P	45	160030	-2	5.63e-14	ycf2;ycf2-2	IRb;IRa
41	99105	F	41	127766	-1	1.99e-13	IGS(rps12,ycf15);ndhA-intron1	IRb;SSC
41	127766	P	41	152891	-1	1.99e-13	ndhA-intron1;IGS(ycf15-2,rps12-2)	SSC;IRa
39	44659	F	39	127768	-1	3.03e-12	ycf3-intron1;ndhA-intron1	LSC;SSC
42	159968	F	42	160058	-2	3.13e-12	ycf2-2;ycf2-2	IRa;IRa
42	159986	F	42	160058	-2	3.13e-12	ycf2-2;ycf2-2	IRa;IRa
42	160004	F	42	160058	-2	3.13e-12	ycf2-2;ycf2-2	IRa;IRa
42	160022	F	42	160058	-2	3.13e-12	ycf2-2;ycf2-2	IRa;IRa
33	99113	F	33	127774	0	1.06e-10	IGS(rps12,ycf15);ndhA-intron1	IRb;SSC
33	127774	P	33	152891	0	1.06e-10	ndhA-intron1;IGS(ycf15-2,rps12-2)	SSC;IRa
39	44659	F	39	99107	-2	1.72e-10	ycf3-intron1;IGS(rps12,ycf15)	LSC;IRb
39	44659	P	39	152891	-2	1.72e-10	ycf3-intron1;IGS(ycf15-2,rps12-2)	LSC;IRa
34	113617	F	34	113649	-1	2.7e-09	IGS(rrn4.5,rrn5);IGS(rrn4.5,rrn5)	IRb;IRb
34	113617	P	34	138354	-1	2.7e-09	IGS(rrn4.5,rrn5);IGS(rrn5-2,rrn4.5-2)	IRb;IRa
34	113649	P	34	138386	-1	2.7e-09	IGS(rrn4.5,rrn5);IGS(rrn5-2,rrn4.5-2)	IRb;IRa
34	138354	F	34	138386	-1	2.7e-09	IGS(rrn5-2,rrn4.5-2);IGS(rrn5-2,rrn4.5-2)	IRa;IRa
30	8691	P	30	46414	0	6.78e-09	trnS-GCU(partical:96.67%);trnS-GGA(partical:96.67%)	LSC;LSC
30	30237	P	30	30237	0	6.78e-09	IGS(petN,psbM);IGS(petN,psbM)	LSC;LSC
35	44662	F	35	96037	-3	1.17e-06	ycf3-intron1;ndhB-intron1	LSC;IRb
35	44662	P	35	155965	-3	1.17e-06	ycf3-intron1;ndhB-2-intron1	LSC;IRa
34	91937	F	34	92063	-3	4.28e-06	ycf2;ycf2	IRb;IRb
34	91937	P	34	159940	-3	4.28e-06	ycf2;ycf2-2	IRb;IRa
34	92063	P	34	160066	-3	4.28e-06	ycf2;ycf2-2	IRb;IRa
34	159940	F	34	160066	-3	4.28e-06	ycf2-2;ycf2-2	IRa;IRa
30	8688	F	30	36441	-2	2.65e-05	trnS-GCU(partical:86.67%);trnS-UGA(partical:86.67%)	LSC;LSC
32	3655	P	32	83342	-3	5.67e-05	trnK-UUU-intron1;rpl16-intron1	LSC;LSC
32	65036	F	32	65086	-3	5.67e-05	IGS(petA,psbJ);psbJ(partical:40.62%)	LSC;LSC
31	113969	P	31	113969	-3	0.000206	IGS(rrn5,trnR-ACG);IGS(rrn5,trnR-ACG)	IRb;IRb
31	113969	F	31	138037	-3	0.000206	IGS(rrn5,trnR-ACG);IGS(trnR-ACG-2,rrn5-2)	IRb;IRa
31	138037	P	31	138037	-3	0.000206	IGS(trnR-ACG-2,rrn5-2);IGS(trnR-ACG-2,rrn5-2)	IRa;IRa
30	36444	P	30	46414	-3	0.000743	trnS-UGA(partical:96.67%);trnS-GGA(partical:96.67%)	LSC;LSC
30	39639	F	30	41863	-3	0.000743	psaB;psaA	LSC;LSC
30	89498	F	30	89540	-3	0.000743	ycf2;ycf2	IRb;IRb
30	89498	P	30	162467	-3	0.000743	ycf2;ycf2-2	IRb;IRa
30	89540	P	30	162509	-3	0.000743	ycf2;ycf2-2	IRb;IRa
30	90677	F	30	90692	-3	0.000743	ycf2;ycf2	IRb;IRb
30	90677	P	30	161315	-3	0.000743	ycf2;ycf2-2	IRb;IRa
30	90692	P	30	161330	-3	0.000743	ycf2;ycf2-2	IRb;IRa
30	91980	F	30	92070	-3	0.000743	ycf2;ycf2	IRb;IRb
30	91980	P	30	159937	-3	0.000743	ycf2;ycf2-2	IRb;IRa
30	92070	P	30	160027	-3	0.000743	ycf2;ycf2-2	IRb;IRa
30	161316	F	30	161331	-3	0.000743	ycf2-2;ycf2-2	IRa;IRa
30	162467	F	30	162509	-3	0.000743	ycf2-2;ycf2-2	IRa;IRa

## Sheet: Ferula_litwinowiana
Table S3 The comparison of Long repeats of Ferula litwinowiana
repeat length of the first part	starting position of the first part	match direction	repeat length of the second part	starting position of the second part	distance of this repeat	calculated e-value of this repeat	Gene	Region
31857	85227	P	31857	134698	0	0	IR gene	IRb;IRa
120	91840	F	120	91858	-1	1.59e-60	ycf2;ycf2	IRb;IRb
120	91840	P	120	159804	-1	1.59e-60	ycf2;ycf2-2	IRb;IRa
120	91858	P	120	159822	-1	1.59e-60	ycf2;ycf2-2	IRb;IRa
120	159804	F	120	159822	-1	1.59e-60	ycf2-2;ycf2-2	IRa;IRa
102	91840	F	102	91876	-1	9.29e-50	ycf2;ycf2	IRb;IRb
102	91840	P	102	159804	-1	9.29e-50	ycf2;ycf2-2	IRb;IRa
102	91876	P	102	159840	-1	9.29e-50	ycf2;ycf2-2	IRb;IRa
102	159804	F	102	159840	-1	9.29e-50	ycf2-2;ycf2-2	IRa;IRa
84	91840	F	84	91894	-1	5.25e-39	ycf2;ycf2	IRb;IRb
84	91840	P	84	159804	-1	5.25e-39	ycf2;ycf2-2	IRb;IRa
84	91894	P	84	159858	-1	5.25e-39	ycf2;ycf2-2	IRb;IRa
84	159804	F	84	159858	-1	5.25e-39	ycf2-2;ycf2-2	IRa;IRa
79	70793	P	79	104120	0	2.14e-38	rps12-exon1(partical:29.11%),rps12-2-exon1(partical:29.11%);IGS(ycf15,trnV-GAC)	LSC;IRb
79	70793	F	79	147583	0	2.14e-38	rps12-exon1(partical:29.11%),rps12-2-exon1(partical:29.11%);IGS(trnV-GAC-2,ycf15-2)	LSC;IRa
66	91840	F	66	91912	-1	2.84e-28	ycf2;ycf2	IRb;IRb
66	91840	P	66	159804	-1	2.84e-28	ycf2;ycf2-2	IRb;IRa
66	91912	P	66	159876	-1	2.84e-28	ycf2;ycf2-2	IRb;IRa
66	159804	F	66	159876	-1	2.84e-28	ycf2-2;ycf2-2	IRa;IRa
48	91840	F	48	91930	-1	1.42e-17	ycf2;ycf2	IRb;IRb
48	91840	P	48	159804	-1	1.42e-17	ycf2;ycf2-2	IRb;IRa
48	91930	P	48	159894	-1	1.42e-17	ycf2;ycf2-2	IRb;IRa
48	159804	F	48	159894	-1	1.42e-17	ycf2-2;ycf2-2	IRa;IRa
41	98987	F	41	127639	-1	1.98e-13	IGS(rps12,ycf15);ndhA-intron1	IRb;SSC
41	127639	P	41	152754	-1	1.98e-13	ndhA-intron1;IGS(ycf15-2,rps12-2)	SSC;IRa
39	44620	F	39	127641	-1	3.02e-12	ycf3-intron1;ndhA-intron1	LSC;SSC
33	98995	F	33	127647	0	1.06e-10	IGS(rps12,ycf15);ndhA-intron1	IRb;SSC
33	127647	P	33	152754	0	1.06e-10	ndhA-intron1;IGS(ycf15-2,rps12-2)	SSC;IRa
39	44620	F	39	98989	-2	1.72e-10	ycf3-intron1;IGS(rps12,ycf15)	LSC;IRb
39	44620	P	39	152754	-2	1.72e-10	ycf3-intron1;IGS(ycf15-2,rps12-2)	LSC;IRa
34	113498	F	34	113530	-1	2.7e-09	IGS(rrn4.5,rrn5);IGS(rrn4.5,rrn5)	IRb;IRb
34	113498	P	34	138218	-1	2.7e-09	IGS(rrn4.5,rrn5);IGS(rrn5-2,rrn4.5-2)	IRb;IRa
34	113530	P	34	138250	-1	2.7e-09	IGS(rrn4.5,rrn5);IGS(rrn5-2,rrn4.5-2)	IRb;IRa
34	138218	F	34	138250	-1	2.7e-09	IGS(rrn5-2,rrn4.5-2);IGS(rrn5-2,rrn4.5-2)	IRa;IRa
30	8655	P	30	46390	0	6.77e-09	trnS-GCU(partical:96.67%);trnS-GGA(partical:96.67%)	LSC;LSC
30	30192	P	30	30192	0	6.77e-09	IGS(petN,psbM);IGS(petN,psbM)	LSC;LSC
34	91840	F	34	91948	-2	1.33e-07	ycf2;ycf2	IRb;IRb
34	91840	P	34	159800	-2	1.33e-07	ycf2;ycf2-2	IRb;IRa
34	91948	P	34	159908	-2	1.33e-07	ycf2;ycf2-2	IRb;IRa
34	159800	F	34	159908	-2	1.33e-07	ycf2-2;ycf2-2	IRa;IRa
35	44623	F	35	95920	-3	1.17e-06	ycf3-intron1;ndhB-intron1	LSC;IRb
35	44623	P	35	155827	-3	1.17e-06	ycf3-intron1;ndhB-2-intron1	LSC;IRa
32	3646	P	32	83241	-2	1.89e-06	trnK-UUU-intron1;rpl16-intron1	LSC;LSC
32	84984	F	32	84986	-2	1.89e-06	IGS(rpl22,rps19);IGS(rpl22,rps19)	LSC;LSC
31	8651	F	31	36410	-2	7.08e-06	trnS-GCU(partical:83.87%);trnS-UGA(partical:83.87%)	LSC;LSC
31	120913	F	31	120927	-2	7.08e-06	IGS(rpl32,trnL-UAG);IGS(rpl32,trnL-UAG)	SSC;SSC
31	113850	P	31	113850	-3	0.000205	IGS(rrn5,trnR-ACG);IGS(rrn5,trnR-ACG)	IRb;IRb
31	113850	F	31	137901	-3	0.000205	IGS(rrn5,trnR-ACG);IGS(trnR-ACG-2,rrn5-2)	IRb;IRa
31	137901	P	31	137901	-3	0.000205	IGS(trnR-ACG-2,rrn5-2);IGS(trnR-ACG-2,rrn5-2)	IRa;IRa
30	36414	P	30	46390	-3	0.000742	trnS-UGA(partical:96.67%);trnS-GGA(partical:96.67%)	LSC;LSC
30	39600	F	30	41824	-3	0.000742	psaB;psaA	LSC;LSC
30	71482	C	30	71485	-3	0.000742	clpP-intron2;clpP-intron2	LSC;LSC
30	84984	F	30	84988	-3	0.000742	IGS(rpl22,rps19);IGS(rpl22,rps19)	LSC;LSC
30	89401	F	30	89443	-3	0.000742	ycf2;ycf2	IRb;IRb
30	89401	P	30	162309	-3	0.000742	ycf2;ycf2-2	IRb;IRa
30	89443	P	30	162351	-3	0.000742	ycf2;ycf2-2	IRb;IRa
30	90580	F	30	90595	-3	0.000742	ycf2;ycf2	IRb;IRb
30	90580	P	30	161157	-3	0.000742	ycf2;ycf2-2	IRb;IRa
30	90595	P	30	161172	-3	0.000742	ycf2;ycf2-2	IRb;IRa
30	161158	F	30	161173	-3	0.000742	ycf2-2;ycf2-2	IRa;IRa
30	162309	F	30	162351	-3	0.000742	ycf2-2;ycf2-2	IRa;IRa

## Sheet: Ferula_oopoda
Table S3 The comparison of Long repeats of Ferula oopoda
repeat length of the first part	starting position of the first part	match direction	repeat length of the second part	starting position of the second part	distance of this repeat	calculated e-value of this repeat	Gene	Region
31821	85329	P	31821	134745	0	0	IR gene	IRb;IRa
84	91943	F	84	91961	-1	5.26e-39	ycf2;ycf2	IRb;IRb
84	91943	P	84	159850	-1	5.26e-39	ycf2;ycf2-2	IRb;IRa
84	91961	P	84	159868	-1	5.26e-39	ycf2;ycf2-2	IRb;IRa
84	159850	F	84	159868	-1	5.26e-39	ycf2-2;ycf2-2	IRa;IRa
79	70913	P	79	104187	0	2.14e-38	rps12-exon1(partical:29.11%),rps12-2-exon1(partical:29.11%);IGS(ycf15,trnV-GAC)	LSC;IRb
79	70913	F	79	147629	0	2.14e-38	rps12-exon1(partical:29.11%),rps12-2-exon1(partical:29.11%);IGS(trnV-GAC-2,ycf15-2)	LSC;IRa
60	159874	F	60	159892	0	5.87e-27	ycf2-2;ycf2-2	IRa;IRa
70	91943	F	70	91979	-3	8.27e-27	ycf2;ycf2	IRb;IRb
70	91943	P	70	159846	-3	8.27e-27	ycf2;ycf2-2	IRb;IRa
70	91979	P	70	159882	-3	8.27e-27	ycf2;ycf2-2	IRb;IRa
70	159846	F	70	159882	-3	8.27e-27	ycf2-2;ycf2-2	IRa;IRa
52	91943	F	52	91997	-3	2.3e-16	ycf2;ycf2	IRb;IRb
52	91943	P	52	159846	-3	2.3e-16	ycf2;ycf2-2	IRb;IRa
52	91997	P	52	159900	-3	2.3e-16	ycf2;ycf2-2	IRb;IRa
52	159846	F	52	159900	-3	2.3e-16	ycf2-2;ycf2-2	IRa;IRa
42	159874	F	42	159910	0	4.03e-16	ycf2-2;ycf2-2	IRa;IRa
41	99053	F	41	127666	-1	1.98e-13	IGS(rps12,ycf15);ndhA-intron1	IRb;SSC
41	127666	P	41	152801	-1	1.98e-13	ndhA-intron1;IGS(ycf15-2,rps12-2)	SSC;IRa
39	44600	F	39	127668	-1	3.02e-12	ycf3-intron1;ndhA-intron1	LSC;SSC
33	99061	F	33	127674	0	1.06e-10	IGS(rps12,ycf15);ndhA-intron1	IRb;SSC
33	127674	P	33	152801	0	1.06e-10	ndhA-intron1;IGS(ycf15-2,rps12-2)	SSC;IRa
39	44600	F	39	99055	-2	1.72e-10	ycf3-intron1;IGS(rps12,ycf15)	LSC;IRb
39	44600	P	39	152801	-2	1.72e-10	ycf3-intron1;IGS(ycf15-2,rps12-2)	LSC;IRa
31	45830	R	31	45830	0	1.69e-09	IGS(ycf3,trnS-GGA);IGS(ycf3,trnS-GGA)	LSC;LSC
31	58608	F	31	58638	0	1.69e-09	accD;accD	LSC;LSC
34	113565	F	34	113597	-1	2.7e-09	IGS(rrn4.5,rrn5);IGS(rrn4.5,rrn5)	IRb;IRb
34	113565	P	34	138264	-1	2.7e-09	IGS(rrn4.5,rrn5);IGS(rrn5-2,rrn4.5-2)	IRb;IRa
34	113597	P	34	138296	-1	2.7e-09	IGS(rrn4.5,rrn5);IGS(rrn5-2,rrn4.5-2)	IRb;IRa
34	138264	F	34	138296	-1	2.7e-09	IGS(rrn5-2,rrn4.5-2);IGS(rrn5-2,rrn4.5-2)	IRa;IRa
30	8656	P	30	46374	0	6.77e-09	trnS-GCU(partical:96.67%);trnS-GGA(partical:96.67%)	LSC;LSC
30	30197	P	30	30197	0	6.77e-09	IGS(petN,psbM);IGS(petN,psbM)	LSC;LSC
35	44603	F	35	95985	-3	1.17e-06	ycf3-intron1;ndhB-intron1	LSC;IRb
35	44603	P	35	155875	-3	1.17e-06	ycf3-intron1;ndhB-2-intron1	LSC;IRa
32	45829	P	32	45829	-2	1.89e-06	IGS(ycf3,trnS-GGA);IGS(ycf3,trnS-GGA)	LSC;LSC
34	91943	F	34	92015	-3	4.27e-06	ycf2;ycf2	IRb;IRb
34	91943	P	34	159846	-3	4.27e-06	ycf2;ycf2-2	IRb;IRa
34	92015	P	34	159918	-3	4.27e-06	ycf2;ycf2-2	IRb;IRa
34	159846	F	34	159918	-3	4.27e-06	ycf2-2;ycf2-2	IRa;IRa
31	45829	C	31	45830	-2	7.08e-06	IGS(ycf3,trnS-GGA);IGS(ycf3,trnS-GGA)	LSC;LSC
30	8653	F	30	36383	-2	2.65e-05	trnS-GCU(partical:86.67%);trnS-UGA(partical:86.67%)	LSC;LSC
30	45831	P	30	45831	-2	2.65e-05	IGS(ycf3,trnS-GGA);IGS(ycf3,trnS-GGA)	LSC;LSC
32	3645	P	32	83354	-3	5.66e-05	trnK-UUU-intron1;rpl16-intron1	LSC;LSC
32	65073	F	32	65098	-3	5.66e-05	IGS(petA,psbJ);psbJ(partical:40.62%)	LSC;LSC
31	113917	P	31	113917	-3	0.000205	IGS(rrn5,trnR-ACG);IGS(rrn5,trnR-ACG)	IRb;IRb
31	113917	F	31	137947	-3	0.000205	IGS(rrn5,trnR-ACG);IGS(trnR-ACG-2,rrn5-2)	IRb;IRa
31	137947	P	31	137947	-3	0.000205	IGS(trnR-ACG-2,rrn5-2);IGS(trnR-ACG-2,rrn5-2)	IRa;IRa
30	36386	P	30	46374	-3	0.000742	trnS-UGA(partical:96.67%);trnS-GGA(partical:96.67%)	LSC;LSC
30	39580	F	30	41804	-3	0.000742	psaB;psaA	LSC;LSC
30	89504	F	30	89546	-3	0.000742	ycf2;ycf2	IRb;IRb
30	89504	P	30	162319	-3	0.000742	ycf2;ycf2-2	IRb;IRa
30	89546	P	30	162361	-3	0.000742	ycf2;ycf2-2	IRb;IRa
30	90683	F	30	90698	-3	0.000742	ycf2;ycf2	IRb;IRb
30	90683	P	30	161167	-3	0.000742	ycf2;ycf2-2	IRb;IRa
30	90698	P	30	161182	-3	0.000742	ycf2;ycf2-2	IRb;IRa
30	92004	F	30	92022	-3	0.000742	ycf2;ycf2	IRb;IRb
30	92004	P	30	159843	-3	0.000742	ycf2;ycf2-2	IRb;IRa
30	92022	P	30	159861	-3	0.000742	ycf2;ycf2-2	IRb;IRa
30	159874	F	30	159928	-3	0.000742	ycf2-2;ycf2-2	IRa;IRa
30	161168	F	30	161183	-3	0.000742	ycf2-2;ycf2-2	IRa;IRa
30	162319	F	30	162361	-3	0.000742	ycf2-2;ycf2-2	IRa;IRa

## Sheet: Ferula_renardii
Table S3 The comparison of Long repeats of Ferula renardii
repeat length of the first part	starting position of the first part	match direction	repeat length of the second part	starting position of the second part	distance of this repeat	calculated e-value of this repeat	Gene	Region
31822	85318	P	31822	134699	0	0	IR gene	IRb;IRa
79	70899	P	79	104158	0	2.13e-38	rps12-exon1(partical:29.11%),rps12-2-exon1(partical:29.11%);IGS(ycf15,trnV-GAC)	LSC;IRb
79	70899	F	79	147602	0	2.13e-38	rps12-exon1(partical:29.11%),rps12-2-exon1(partical:29.11%);IGS(trnV-GAC-2,ycf15-2)	LSC;IRa
88	91931	F	88	91949	-3	2.41e-37	ycf2;ycf2	IRb;IRb
88	91931	P	88	159802	-3	2.41e-37	ycf2;ycf2-2	IRb;IRa
88	91949	P	88	159820	-3	2.41e-37	ycf2;ycf2-2	IRb;IRa
88	159802	F	88	159820	-3	2.41e-37	ycf2-2;ycf2-2	IRa;IRa
70	91931	F	70	91967	-3	8.27e-27	ycf2;ycf2	IRb;IRb
70	91931	P	70	159802	-3	8.27e-27	ycf2;ycf2-2	IRb;IRa
70	91967	P	70	159838	-3	8.27e-27	ycf2;ycf2-2	IRb;IRa
70	159802	F	70	159838	-3	8.27e-27	ycf2-2;ycf2-2	IRa;IRa
59	91956	F	59	91974	0	2.35e-26	ycf2;ycf2	IRb;IRb
59	91956	P	59	159806	0	2.35e-26	ycf2;ycf2-2	IRb;IRa
59	91974	P	59	159824	0	2.35e-26	ycf2;ycf2-2	IRb;IRa
52	91931	F	52	91985	-3	2.29e-16	ycf2;ycf2	IRb;IRb
52	91931	P	52	159802	-3	2.29e-16	ycf2;ycf2-2	IRb;IRa
52	91985	P	52	159856	-3	2.29e-16	ycf2;ycf2-2	IRb;IRa
52	159802	F	52	159856	-3	2.29e-16	ycf2-2;ycf2-2	IRa;IRa
41	91956	F	41	91992	0	1.61e-15	ycf2;ycf2	IRb;IRb
41	91956	P	41	159806	0	1.61e-15	ycf2;ycf2-2	IRb;IRa
41	91992	P	41	159842	0	1.61e-15	ycf2;ycf2-2	IRb;IRa
41	99042	F	41	127631	-1	1.98e-13	IGS(rps12,ycf15);ndhA-intron1	IRb;SSC
41	127631	P	41	152756	-1	1.98e-13	ndhA-intron1;IGS(ycf15-2,rps12-2)	SSC;IRa
39	44672	F	39	127633	-1	3.02e-12	ycf3-intron1;ndhA-intron1	LSC;SSC
33	6963	R	33	6963	0	1.06e-10	IGS(rps16,trnQ-UUG);IGS(rps16,trnQ-UUG)	LSC;LSC
33	99050	F	33	127639	0	1.06e-10	IGS(rps12,ycf15);ndhA-intron1	IRb;SSC
33	127639	P	33	152756	0	1.06e-10	ndhA-intron1;IGS(ycf15-2,rps12-2)	SSC;IRa
39	44672	F	39	99044	-2	1.72e-10	ycf3-intron1;IGS(rps12,ycf15)	LSC;IRb
39	44672	P	39	152756	-2	1.72e-10	ycf3-intron1;IGS(ycf15-2,rps12-2)	LSC;IRa
34	113534	F	34	113566	-1	2.7e-09	IGS(rrn4.5,rrn5);IGS(rrn4.5,rrn5)	IRb;IRb
34	113534	P	34	138239	-1	2.7e-09	IGS(rrn4.5,rrn5);IGS(rrn5-2,rrn4.5-2)	IRb;IRa
34	113566	P	34	138271	-1	2.7e-09	IGS(rrn4.5,rrn5);IGS(rrn5-2,rrn4.5-2)	IRb;IRa
34	138239	F	34	138271	-1	2.7e-09	IGS(rrn5-2,rrn4.5-2);IGS(rrn5-2,rrn4.5-2)	IRa;IRa
30	8686	P	30	46442	0	6.76e-09	trnS-GCU(partical:96.67%);trnS-GGA(partical:96.67%)	LSC;LSC
30	30221	P	30	30221	0	6.76e-09	IGS(petN,psbM);IGS(petN,psbM)	LSC;LSC
35	44675	F	35	95974	-3	1.17e-06	ycf3-intron1;ndhB-intron1	LSC;IRb
35	44675	P	35	155830	-3	1.17e-06	ycf3-intron1;ndhB-2-intron1	LSC;IRa
32	3649	P	32	83348	-2	1.89e-06	trnK-UUU-intron1;rpl16-intron1	LSC;LSC
34	91931	F	34	92003	-3	4.27e-06	ycf2;ycf2	IRb;IRb
34	91931	P	34	159802	-3	4.27e-06	ycf2;ycf2-2	IRb;IRa
34	92003	P	34	159874	-3	4.27e-06	ycf2;ycf2-2	IRb;IRa
34	159802	F	34	159874	-3	4.27e-06	ycf2-2;ycf2-2	IRa;IRa
30	8683	F	30	36460	-2	2.65e-05	trnS-GCU(partical:86.67%);trnS-UGA(partical:86.67%)	LSC;LSC
30	36188	F	30	36214	-2	2.65e-05	psbC(partical:73.33%);IGS(psbC,trnS-UGA)	LSC;LSC
32	65057	F	32	65082	-3	5.66e-05	IGS(petA,psbJ);psbJ(partical:40.62%)	LSC;LSC
31	113886	P	31	113886	-3	0.000205	IGS(rrn5,trnR-ACG);IGS(rrn5,trnR-ACG)	IRb;IRb
31	113886	F	31	137922	-3	0.000205	IGS(rrn5,trnR-ACG);IGS(trnR-ACG-2,rrn5-2)	IRb;IRa
31	137922	P	31	137922	-3	0.000205	IGS(trnR-ACG-2,rrn5-2);IGS(trnR-ACG-2,rrn5-2)	IRa;IRa
30	36463	P	30	46442	-3	0.000742	trnS-UGA(partical:96.67%);trnS-GGA(partical:96.67%)	LSC;LSC
30	39652	F	30	41876	-3	0.000742	psaB;psaA	LSC;LSC
30	89492	F	30	89534	-3	0.000742	ycf2;ycf2	IRb;IRb
30	89492	P	30	162275	-3	0.000742	ycf2;ycf2-2	IRb;IRa
30	89534	P	30	162317	-3	0.000742	ycf2;ycf2-2	IRb;IRa
30	90671	F	30	90686	-3	0.000742	ycf2;ycf2	IRb;IRb
30	90671	P	30	161123	-3	0.000742	ycf2;ycf2-2	IRb;IRa
30	90686	P	30	161138	-3	0.000742	ycf2;ycf2-2	IRb;IRa
30	91956	F	30	92010	-3	0.000742	ycf2;ycf2	IRb;IRb
30	91956	P	30	159799	-3	0.000742	ycf2;ycf2-2	IRb;IRa
30	92010	P	30	159853	-3	0.000742	ycf2;ycf2-2	IRb;IRa
30	161124	F	30	161139	-3	0.000742	ycf2-2;ycf2-2	IRa;IRa
30	162275	F	30	162317	-3	0.000742	ycf2-2;ycf2-2	IRa;IRa

[truncated: 5 more sheets: Ferula_sibirica_1, Ferula_sibirica_3, Ferula_transiliensis_1, Ferula_transiliensis_3, Ferula_olivacea]
