# Supplementary material for: Analysis of complete chloroplast genome sequences and insight into the phylogenetic relationships of Ferula L
Source: BMC Genomics. 2022 Sep 8;23:643. doi: 10.1186/s12864-022-08868-z (PMC9461113; doi:10.1186/s12864-022-08868-z)
Supplement: Supplementary file 4 — Additional file 4: Table S4. Distribution of simple sequence repeats (SSRs) in the 14 studied Ferula plastomes. [file 12864_2022_8868_MOESM4_ESM.xlsx]

## Sheet: summary
Table S4：Distribution of simple sequence repeats (SSRs) in the 14 studied Ferula plastomes
sample	Mononucleotide	Dinucleotide	Trinucleotide	Tetranucleotides	Pentanucleotides	hexanucleotide	Total
Ferula gigantea	47	15	4	10			76
Ferula equisetacea	44	16	5	10	3		78
Ferula sibirica 1	40	17	5	11			73
Ferula litwinowiana	45	19	4	10	1		79
Ferula kelifi	42	16	5	10	1		74
Ferula transiliensis 1	48	18	5	10	1		82
Ferula sibirica 3	41	18	5	11			75
Ferula renardii	46	16	4	10	1		77
Ferula oopoda	38	17	4	10			69
Ferula fedtschenkoana	41	17	5	10			73
Ferula ovina	41	17	3	11	1		73
Ferula transiliensis 3	48	17	4	10	1		80
Ferula karelinii	46	15	4	10			75
Ferula olivacea	37	19	4	14	2	1	77
Total	604	237	61	147	11	1	1061
Ferula equisetacea	A	21		Ferula fedtschenkoana	A	18
	C	1			C	1
	G	1			G	2		Ferula gigantea	A	25		Ferula karelinii	A	22
	T	21			T	20			C	1			C	2
	AT	9			AT	8			G	1			G	2
	TA	7			TA	9			T	20			T	20
	ATA	3			ATA	2			AT	6			AT	9
	TAT	1			TAT	1			TA	9			TA	6
	TTC	1			TTA	1			ATA	2			ATA	2
	ACTA	1			TTC	1			TAT	1			TAT	1
	AGGT	1			ACTA	1			TTC	1			TTC	1
	ATTT	1			AGGT	1			ACTA	1			ACTA	1
	CAAT	1			ATTA	1			AGGT	1			AGGT	1
	CTAC	1			ATTT	1			ATTA	1			ATTA	1
	TAAA	1			CAAT	1			ATTT	1			ATTT	1
	TAAT	1			CTAC	1			CAAT	1			CAAT	1
	TAGT	1			TAAA	1			CTAC	1			CTAC	1
	TTAT	1			TAGT	1			TAAA	1			TAGT	1
	TTGA	1			TTAT	1			TAGT	1			TATT	1
	AAATA	1			TTGA	1			TTAT	1			TTAT	1
	ATATG	1			A/T	38			TTGA	1			TTGA	1
	ATCAT	1			C/G	3			A/T	45			A/T	42
	A/T	42			AT/AT	17			C/G	2			C/G	4
	C/G	2			AAG/CTT	1			AT/AT	15			AT/AT	15
	AT/AT	16			AAT/ATT	4			AAG/CTT	1			AAG/CTT	1
	AAG/CTT	1			AAAT/ATTT	3			AAT/ATT	3			AAT/ATT	3
	AAT/ATT	4			AACT/AGTT	2			AAAT/ATTT	3			AAAT/ATTT	3
	AAAT/ATTT	3			AATC/ATTG	2			AACT/AGTT	2			AACT/AGTT	2
	AACT/AGTT	2			AATT/AATT	1			AATC/ATTG	2			AATC/ATTG	2
	AATC/ATTG	2			ACCT/AGGT	2			AATT/AATT	1			AATT/AATT	1
	AATT/AATT	1							ACCT/AGGT	2			ACCT/AGGT	2
	ACCT/AGGT	2
	AAAAT/ATTTT	1
	ATATC/ATATG	2
Ferula kelifi	A	19		Ferula transiliensis 3	A	26
	C	1			C	1
	G	1			G	1		Ferula litwinowiana	A	25		Ferula oopoda	A	18
	T	21			T	20			C	1			C	1
	AT	8			AT	8			G	1			G	1
	TA	8			TA	9			T	18			T	18
	ATA	2			ATA	2			AT	10			AT	8
	TAT	1			TAT	1			TA	9			TA	9
	TTA	1			TTC	1			ATA	2			ATA	2
	TTC	1			ACTA	1			TAT	1			TAT	1
	ACTA	1			AGGT	1			TTC	1			TTC	1
	AGGT	1			ATTA	1			ACTA	1			ACTA	1
	ATTA	1			ATTT	1			AGGT	1			AGGT	1
	ATTT	1			CAAT	1			ATTA	1			ATTA	1
	CAAT	1			CTAC	1			ATTT	2			ATTT	1
	CTAC	1			TAAA	1			CAAT	1			CAAT	1
	TAAA	1			TAGT	1			CTAC	1			CTAC	1
	TAGT	1			TTAT	1			TAAA	1			TAAA	1
	TTAT	1			TTGA	1			TAGT	1			TAGT	1
	TTGA	1			AAATA	1			TTAT	1			TTAT	1
	AAATA	1			A/T	46			TTGA	1			TTGA	1
	A/T	40			C/G	2			A/T	43			A/T	36
	C/G	2			AT/AT	17			C/G	2			C/G	2
	AT/AT	16			AAG/CTT	1			AT/AT	19			AT/AT	17
	AAG/CTT	1			AAT/ATT	3			AAG/CTT	1			AAG/CTT	1
	AAT/ATT	4			AAAT/ATTT	3			AAT/ATT	3			AAT/ATT	3
	AAAT/ATTT	3			AACT/AGTT	2			AAAT/ATTT	4			AAAT/ATTT	3
	AACT/AGTT	2			AATC/ATTG	2			AACT/AGTT	2			AACT/AGTT	2
	AATC/ATTG	2			AATT/AATT	1			AATC/ATTG	2			AATC/ATTG	2
	AATT/AATT	1			ACCT/AGGT	2			AATT/AATT	1			AATT/AATT	1
	ACCT/AGGT	2			AAAAT/ATTTT	1			ACCT/AGGT	2			ACCT/AGGT	2
	AAAAT/ATTTT	1
Ferula ovina	A	20		Ferula renardii	A	24
	C	1			C	1
	G	1			G	1		Ferula sibirica 1	A	21		Ferula sibirica 3	A	21
	T	19			T	20			C	1			C	1
	AT	8			AT	7			G	1			G	1
	TA	9			TA	9			T	17			T	18
	ATA	1			ATA	2			AT	9			AT	10
	TAT	1			TAT	1			TA	8			TA	8
	TTC	1			TTC	1			ATA	3			ATA	3
	ACTA	1			ACTA	1			TAT	1			TAT	1
	AGGT	1			AGGT	1			TTC	1			TTC	1
	ATTA	2			ATTA	1			ACTA	1			ACTA	1
	ATTT	1			ATTT	1			AGGT	1			AGGT	1
	CAAT	1			CAAT	1			ATTA	1			ATTA	1
	CTAC	1			CTAC	1			ATTT	1			ATTT	1
	TAAA	1			TAAA	1			CAAT	1			CAAT	1
	TAGT	1			TAGT	1			CTAC	1			CTAC	1
	TTAT	1			TTAT	1			TAAA	1			TAAA	1
	TTGA	1			TTGA	1			TAGT	1			TAGT	1
	AAATA	1			AAATA	1			TATT	1			TATT	1
	A/T	39			A/T	44			TTAT	1			TTAT	1
	C/G	2			C/G	2			TTGA	1			TTGA	1
	AT/AT	17			AT/AT	16			A/T	38			A/T	39
	AAG/CTT	1			AAG/CTT	1			C/G	2			C/G	2
	AAT/ATT	2			AAT/ATT	3			AT/AT	17			AT/AT	18
	AAAT/ATTT	3			AAAT/ATTT	3			AAG/CTT	1			AAG/CTT	1
	AACT/AGTT	2			AACT/AGTT	2			AAT/ATT	4			AAT/ATT	4
	AATC/ATTG	2			AATC/ATTG	2			AAAT/ATTT	4			AAAT/ATTT	4
	AATT/AATT	2			AATT/AATT	1			AACT/AGTT	2			AACT/AGTT	2
	ACCT/AGGT	2			ACCT/AGGT	2			AATC/ATTG	2			AATC/ATTG	2
	AAAAT/ATTTT	1			AAAAT/ATTTT	1			AATT/AATT	1			AATT/AATT	1
									ACCT/AGGT	2			ACCT/AGGT	2
Ferula transiliensis 1	A	26
	C	1
	G	1		Ferula olivacea	A	20
	T	20			C	1
	AT	9			G	2
	TA	9			T	14
	ATA	3			AT	9
	TAT	1			TA	10
	TTC	1			ATA	3
	ACTA	1			TAT	1
	AGGT	1			ACTA	1
	ATTA	1			AGGT	1
	ATTT	1			ATTA	1
	CAAT	1			ATTT	2
	CTAC	1			CAAT	1
	TAAA	1			CTAC	1
	TAGT	1			TAAA	1
	TTAT	1			TAAT	1
	TTGA	1			TAGT	1
	AAATA	1			TATT	1
	A/T	46			TTAT	1
	C/G	2			TTGA	1
	AT/AT	18			TTTA	1
	AAG/CTT	1			AAAAT	1
	AAT/ATT	4			AAATA	1
	AAAT/ATTT	3			TTTATA	1
	AACT/AGTT	2			A/T	34
	AATC/ATTG	2			C/G	3
	AATT/AATT	1			AT/AT	19
	ACCT/AGGT	2			AAT/ATT	4
	AAAAT/ATTTT	1			AAAT/ATTT	6
					AACT/AGTT	2
					AATC/ATTG	2
					AATT/AATT	2
					ACCT/AGGT	2
					AAAAT/ATTTT	2
					AAATAT/ATATTT	1

## Sheet: Ferula_ovina
Table S4 The comparison of SSRs among 14 Ferula species
ID	SSR nr.	SSR type	SSR	size	start	end
Ferual_ovina	1	p4	(TAAA)3	12	161	172
Ferual_ovina	2	p1	(A)11	11	3653	3663
Ferual_ovina	3	p1	(T)11	11	8420	8430
Ferual_ovina	4	p1	(T)11	11	9209	9219
Ferual_ovina	5	p1	(T)10	10	9678	9687
Ferual_ovina	6	p2	(TA)7	14	10148	10161
Ferual_ovina	7	p2	(AT)7	14	10336	10349
Ferual_ovina	8	p1	(A)10	10	11991	12000
Ferual_ovina	9	p2	(AT)7	14	13367	13380
Ferual_ovina	10	p1	(T)10	10	16832	16841
Ferual_ovina	11	p1	(T)11	11	19061	19071
Ferual_ovina	12	p2	(AT)5	10	20425	20434
Ferual_ovina	13	p1	(A)11	11	23248	23258
Ferual_ovina	14	p1	(T)12	12	26782	26793
Ferual_ovina	15	p4	(ATTT)3	12	42872	42883
Ferual_ovina	16	p2	(AT)5	10	43952	43961
Ferual_ovina	17	p1	(T)11	11	45244	45254
Ferual_ovina	18	p1	(A)10	10	45629	45638
Ferual_ovina	19	c	(A)11ggatcgaataaccattctacgatgaaaaaacccgcctgttttattttgtatgcataggaggtatacactatacaatcaac(TA)6ttat(TA)6	119	45786	45904
Ferual_ovina	20	p2	(AT)5	10	46540	46549
Ferual_ovina	21	p1	(A)11	11	48465	48475
Ferual_ovina	22	p2	(AT)5	10	50337	50346
Ferual_ovina	23	c	(T)10caagcgtggaagccaccgaactagaagtagtaggatttattctcataat(AAATA)3ggtcgaaattttttttgcgaaaatgatcgaatt(A)11	118	55682	55799
Ferual_ovina	24	p1	(A)11	11	56257	56267
Ferual_ovina	25	p2	(TA)5	10	60291	60300
Ferual_ovina	26	p2	(TA)6	12	60766	60777
Ferual_ovina	27	p3	(TTC)4	12	68688	68699
Ferual_ovina	28	p1	(A)11	11	71394	71404
Ferual_ovina	29	p2	(TA)8	16	71587	71602
Ferual_ovina	30	c	(ATTA)3atcat(ATTA)3	29	72745	72773
Ferual_ovina	31	p1	(T)11	11	73249	73259
Ferual_ovina	32	p1	(T)10	10	79342	79351
Ferual_ovina	33	p1	(T)10	10	80702	80711
Ferual_ovina	34	p1	(A)10	10	82359	82368
Ferual_ovina	35	c	(AT)6c(T)15	28	85105	85132
Ferual_ovina	36	p1	(T)14	14	85435	85448
Ferual_ovina	37	p1	(G)13	13	94330	94342
Ferual_ovina	38	p1	(T)10	10	100671	100680
Ferual_ovina	39	p3	(TAT)4	12	101252	101263
Ferual_ovina	40	p4	(TAGT)3	12	103305	103316
Ferual_ovina	41	p1	(T)11	11	108843	108853
Ferual_ovina	42	p4	(AGGT)3	12	112121	112132
Ferual_ovina	43	p1	(T)10	10	114287	114296
Ferual_ovina	44	p1	(A)10	10	116617	116626
Ferual_ovina	45	p2	(TA)5	10	120359	120368
Ferual_ovina	46	p1	(A)10	10	120612	120621
Ferual_ovina	47	c	(TA)6cga(AT)5gcgaagaagggtaaaaaagagatatttagttaaaataaatacatcgttgaaac(TTAT)3	90	120927	121016
Ferual_ovina	48	p1	(A)12	12	121268	121279
Ferual_ovina	49	p4	(TTGA)3	12	125062	125073
Ferual_ovina	50	p1	(A)10	10	125492	125501
Ferual_ovina	51	p2	(TA)5	10	126097	126106
Ferual_ovina	52	p4	(CAAT)3	12	126354	126365
Ferual_ovina	53	p1	(A)10	10	127263	127272
Ferual_ovina	54	p1	(T)20	20	133196	133215
Ferual_ovina	55	p1	(T)10	10	133864	133873
Ferual_ovina	56	p1	(A)10	10	134441	134450
Ferual_ovina	57	p1	(T)10	10	135166	135175
Ferual_ovina	58	p1	(A)10	10	137496	137505
Ferual_ovina	59	p4	(CTAC)3	12	139658	139669
Ferual_ovina	60	p1	(A)11	11	142939	142949
Ferual_ovina	61	p4	(ACTA)3	12	148476	148487
Ferual_ovina	62	p3	(ATA)4	12	150529	150540
Ferual_ovina	63	p1	(A)10	10	151112	151121
Ferual_ovina	64	p1	(C)13	13	157450	157462
Ferual_ovina	65	p1	(A)14	14	166344	166357

## Sheet: Ferula_equisetacea
Table S4 The comparison of SSRs among 14 Ferula species
ID	SSR nr.	SSR type	SSR	size	start	end
Ferula_equisetacea	1	p4	(TAAA)3	12	161	172
Ferula_equisetacea	2	p1	(A)11	11	3654	3664
Ferula_equisetacea	3	p1	(A)10	10	4119	4128
Ferula_equisetacea	4	p1	(T)10	10	6072	6081
Ferula_equisetacea	5	p1	(T)10	10	8396	8405
Ferula_equisetacea	6	p1	(T)10	10	9189	9198
Ferula_equisetacea	7	p1	(T)11	11	9657	9667
Ferula_equisetacea	8	p2	(TA)7	14	10128	10141
Ferula_equisetacea	9	p2	(AT)7	14	10316	10329
Ferula_equisetacea	10	p1	(A)10	10	11966	11975
Ferula_equisetacea	11	c	(A)10cagagttctttttgtatcgccctgccccccctttgatatattg(AT)5	63	13298	13360
Ferula_equisetacea	12	p1	(A)13	13	16634	16646
Ferula_equisetacea	13	p1	(T)11	11	18856	18866
Ferula_equisetacea	14	p2	(AT)5	10	20220	20229
Ferula_equisetacea	15	p1	(T)12	12	26574	26585
Ferula_equisetacea	16	p2	(AT)5	10	27813	27822
Ferula_equisetacea	17	p3	(ATA)4	12	31671	31682
Ferula_equisetacea	18	p4	(ATTT)3	12	42791	42802
Ferula_equisetacea	19	p2	(AT)5	10	43878	43887
Ferula_equisetacea	20	p1	(T)10	10	45170	45179
Ferula_equisetacea	21	c	(A)14ggatcgaataaccattctacgatgaaaaaacccgcctgttttattttgtatgcataggaggtatacactatacaatcaac(TA)6ttat(TA)5	120	45711	45830
Ferula_equisetacea	22	p2	(AT)5	10	46473	46482
Ferula_equisetacea	23	p2	(AT)5	10	50253	50262
Ferula_equisetacea	24	c*	(T)10caagcgtggaagccgccgaactagaagtagtaggatttattctc(ATA)4(AAATA)3*ggtcgaaactttttttgcgaaaatgatcgaattc(A)13	127	55592	55718
Ferula_equisetacea	25	p1	(A)10	10	56176	56185
Ferula_equisetacea	26	p1	(A)10	10	58230	58239
Ferula_equisetacea	27	p2	(TA)5	10	60210	60219
Ferula_equisetacea	28	p1	(T)10	10	60492	60501
Ferula_equisetacea	29	p3	(TTC)4	12	68598	68609
Ferula_equisetacea	30	p1	(A)10	10	71304	71313
Ferula_equisetacea	31	p2	(TA)6	12	71496	71507
Ferula_equisetacea	32	p1	(A)10	10	72223	72232
Ferula_equisetacea	33	p4	(TAAT)3	12	72652	72663
Ferula_equisetacea	34	p1	(T)10	10	73137	73146
Ferula_equisetacea	35	p1	(T)16	16	79241	79256
Ferula_equisetacea	36	p1	(A)11	11	82250	82260
Ferula_equisetacea	37	c	(AT)7c(T)12	27	84996	85022
Ferula_equisetacea	38	p1	(T)14	14	85325	85338
Ferula_equisetacea	39	p1	(G)13	13	94202	94214
Ferula_equisetacea	40	p3	(TAT)4	12	101153	101164
Ferula_equisetacea	41	p4	(TAGT)3	12	103206	103217
Ferula_equisetacea	42	p5	(ATATG)3	15	104092	104106
Ferula_equisetacea	43	p1	(T)10	10	108350	108359
Ferula_equisetacea	44	p4	(AGGT)3	12	111627	111638
Ferula_equisetacea	45	p1	(T)11	11	113793	113803
Ferula_equisetacea	46	p1	(A)10	10	116114	116123
Ferula_equisetacea	47	p1	(A)10	10	120140	120149
Ferula_equisetacea	48	c	(TA)5cga(AT)5gcgaagaagggtaaaaaagagatctttagttaaaataaatacatcgttgaaac(TTAT)3	88	120483	120570
Ferula_equisetacea	49	p1	(A)14	14	120828	120841
Ferula_equisetacea	50	p1	(T)10	10	121815	121824
Ferula_equisetacea	51	p4	(TTGA)3	12	124624	124635
Ferula_equisetacea	52	p2	(TA)5	10	125663	125672
Ferula_equisetacea	53	p4	(CAAT)3	12	125909	125920
Ferula_equisetacea	54	p1	(A)10	10	126788	126797
Ferula_equisetacea	55	p1	(T)16	16	132746	132761
Ferula_equisetacea	56	p1	(A)10	10	132962	132971
Ferula_equisetacea	57	p1	(T)11	11	133194	133204
Ferula_equisetacea	58	p1	(T)10	10	133414	133423
Ferula_equisetacea	59	c	(T)12cctctgtagaatctttaaattctgatcctttacccatccaatttct(A)10	68	133933	134000
Ferula_equisetacea	60	p1	(T)10	10	134716	134725
Ferula_equisetacea	61	p1	(A)11	11	137036	137046
Ferula_equisetacea	62	p4	(CTAC)3	12	139199	139210
Ferula_equisetacea	63	p1	(A)10	10	142480	142489
Ferula_equisetacea	64	p5	(ATCAT)3	15	146731	146745
Ferula_equisetacea	65	p4	(ACTA)3	12	147622	147633
Ferula_equisetacea	66	p3	(ATA)4	12	149675	149686
Ferula_equisetacea	67	p1	(C)13	13	156625	156637
Ferula_equisetacea	68	p1	(A)14	14	165501	165514

## Sheet: Ferula_fedtschenkoana
Table S4 The comparison of SSRs among 14 Ferula species
ID	SSR nr.	SSR type	SSR	size	start	end
Ferula_fedtschenkoana	1	p4	(TAAA)3	12	161	172
Ferula_fedtschenkoana	2	p1	(A)11	11	3653	3663
Ferula_fedtschenkoana	3	c	(T)10gaagcaatcttagtaaaaccccacctattattgtatgttattgtatgaatgcaacactttac(T)12	84	6060	6143
Ferula_fedtschenkoana	4	p1	(T)11	11	9165	9175
Ferula_fedtschenkoana	5	p2	(TA)6	12	10109	10120
Ferula_fedtschenkoana	6	p2	(AT)8	16	10295	10310
Ferula_fedtschenkoana	7	p1	(A)11	11	11951	11961
Ferula_fedtschenkoana	8	p2	(AT)6	12	13328	13339
Ferula_fedtschenkoana	9	p3	(TTA)4	12	16042	16053
Ferula_fedtschenkoana	10	c	(T)10c(A)10	21	16791	16811
Ferula_fedtschenkoana	11	p1	(T)11	11	19021	19031
Ferula_fedtschenkoana	12	p2	(AT)5	10	20385	20394
Ferula_fedtschenkoana	13	p1	(T)12	12	26741	26752
Ferula_fedtschenkoana	14	p1	(T)13	13	31042	31054
Ferula_fedtschenkoana	15	p1	(G)10	10	33280	33289
Ferula_fedtschenkoana	16	p4	(ATTT)3	12	42828	42839
Ferula_fedtschenkoana	17	p2	(AT)5	10	43902	43911
Ferula_fedtschenkoana	18	p1	(T)10	10	45194	45203
Ferula_fedtschenkoana	19	c	(A)10ggatcgaataaccattctacgatgaaaaaacccgcctgttttattttgtatgcataggaggtatacactatacaatcaac(TA)6ttat(TA)7	120	45733	45852
Ferula_fedtschenkoana	20	p2	(AT)5	10	46488	46497
Ferula_fedtschenkoana	21	p2	(AT)5	10	50265	50274
Ferula_fedtschenkoana	22	c	(T)10caagcgtggaagccaccgaactagaagtagtaggatttattctc(ATA)4aataaaataggtcgaaattttttttgcgaaaatgatcgaattc(A)10	119	55610	55728
Ferula_fedtschenkoana	23	p1	(A)10	10	56186	56195
Ferula_fedtschenkoana	24	p2	(TA)5	10	60219	60228
Ferula_fedtschenkoana	25	p1	(T)10	10	60495	60504
Ferula_fedtschenkoana	26	p2	(TA)6	12	60690	60701
Ferula_fedtschenkoana	27	p3	(TTC)4	12	68572	68583
Ferula_fedtschenkoana	28	p1	(A)11	11	71277	71287
Ferula_fedtschenkoana	29	p2	(TA)5	10	71470	71479
Ferula_fedtschenkoana	30	p4	(ATTA)3	12	72623	72634
Ferula_fedtschenkoana	31	p1	(T)10	10	73110	73119
Ferula_fedtschenkoana	32	p1	(T)10	10	79204	79213
Ferula_fedtschenkoana	33	p1	(A)12	12	82220	82231
Ferula_fedtschenkoana	34	c	(AT)7c(T)16	31	84966	84996
Ferula_fedtschenkoana	35	p1	(T)14	14	85299	85312
Ferula_fedtschenkoana	36	p1	(G)15	15	94194	94208
Ferula_fedtschenkoana	37	p1	(T)10	10	100585	100594
Ferula_fedtschenkoana	38	p3	(TAT)4	12	101166	101177
Ferula_fedtschenkoana	39	p4	(TAGT)3	12	103219	103230
Ferula_fedtschenkoana	40	p1	(T)11	11	108757	108767
Ferula_fedtschenkoana	41	p4	(AGGT)3	12	112035	112046
Ferula_fedtschenkoana	42	p1	(T)10	10	114202	114211
Ferula_fedtschenkoana	43	p1	(A)10	10	116532	116541
Ferula_fedtschenkoana	44	p2	(TA)5	10	120268	120277
Ferula_fedtschenkoana	45	p1	(A)10	10	120522	120531
Ferula_fedtschenkoana	46	c	(TA)7cga(AT)5gcgaagaagggtaaaaaagagatctttagttaaaataaatacatcgttgaaac(TTAT)3	92	120837	120928
Ferula_fedtschenkoana	47	p1	(A)13	13	121180	121192
Ferula_fedtschenkoana	48	p4	(TTGA)3	12	124975	124986
Ferula_fedtschenkoana	49	p1	(A)12	12	125411	125422
Ferula_fedtschenkoana	50	p2	(TA)5	10	126018	126027
Ferula_fedtschenkoana	51	p4	(CAAT)3	12	126264	126275
Ferula_fedtschenkoana	52	p1	(A)10	10	127181	127190
Ferula_fedtschenkoana	53	p1	(T)16	16	133131	133146
Ferula_fedtschenkoana	54	p1	(T)10	10	133799	133808
Ferula_fedtschenkoana	55	p1	(A)10	10	134385	134394
Ferula_fedtschenkoana	56	p1	(T)10	10	135110	135119
Ferula_fedtschenkoana	57	p1	(A)10	10	137440	137449
Ferula_fedtschenkoana	58	p4	(CTAC)3	12	139603	139614
Ferula_fedtschenkoana	59	p1	(A)11	11	142884	142894
Ferula_fedtschenkoana	60	p4	(ACTA)3	12	148421	148432
Ferula_fedtschenkoana	61	p3	(ATA)4	12	150474	150485
Ferula_fedtschenkoana	62	p1	(A)10	10	151057	151066
Ferula_fedtschenkoana	63	p1	(C)15	15	157443	157457
Ferula_fedtschenkoana	64	p1	(A)14	14	166339	166352

## Sheet: Ferula_gigantea
Table S4 The comparison of SSRs among 14 Ferula species
ID	SSR nr.	SSR type	SSR	size	start	end
Ferula_gigantea	1	p4	(TAAA)3	12	161	172
Ferula_gigantea	2	p1	(A)13	13	1496	1508
Ferula_gigantea	3	p1	(A)10	10	3658	3667
Ferula_gigantea	4	p1	(A)11	11	5611	5621
Ferula_gigantea	5	p1	(T)10	10	8398	8407
Ferula_gigantea	6	p1	(T)12	12	9209	9220
Ferula_gigantea	7	p1	(T)12	12	9690	9701
Ferula_gigantea	8	p2	(TA)7	14	10162	10175
Ferula_gigantea	9	p2	(AT)7	14	10350	10363
Ferula_gigantea	10	p1	(A)11	11	12002	12012
Ferula_gigantea	11	c	(A)10cagagttctttttgtatcgccctgccccccctttg(AT)6	57	13335	13391
Ferula_gigantea	12	c	(T)11c(A)10	22	16843	16864
Ferula_gigantea	13	p1	(T)11	11	19074	19084
Ferula_gigantea	14	p2	(TA)5	10	20437	20446
Ferula_gigantea	15	p1	(A)11	11	23260	23270
Ferula_gigantea	16	p1	(T)12	12	26793	26804
Ferula_gigantea	17	p1	(A)10	10	31786	31795
Ferula_gigantea	18	p4	(ATTT)3	12	42894	42905
Ferula_gigantea	19	p2	(AT)5	10	43974	43983
Ferula_gigantea	20	p1	(T)11	11	45266	45276
Ferula_gigantea	21	p1	(A)11	11	45650	45660
Ferula_gigantea	22	c	(A)10ggatcgaataaccattctacgatgaaaaaacccgcctgttttattttgtatgcataggaggtatacactatacaatcaac(TA)6ttat(TA)8	122	45808	45929
Ferula_gigantea	23	p2	(AT)5	10	46565	46574
Ferula_gigantea	24	p2	(AT)5	10	50366	50375
Ferula_gigantea	25	p1	(A)11	11	53814	53824
Ferula_gigantea	26	c	(T)10caagcgtggaagccaccgaactagaagtagtaggatttattctc(ATA)4aataaaataggtcgaaattttttttgcgaaaatgatcgaattc(A)12	121	55704	55824
Ferula_gigantea	27	p1	(A)11	11	56282	56292
Ferula_gigantea	28	p2	(TA)5	10	60316	60325
Ferula_gigantea	29	p2	(TA)5	10	60791	60800
Ferula_gigantea	30	p3	(TTC)4	12	68719	68730
Ferula_gigantea	31	p1	(A)12	12	71418	71429
Ferula_gigantea	32	p2	(TA)6	12	71612	71623
Ferula_gigantea	33	p4	(ATTA)3	12	72767	72778
Ferula_gigantea	34	p1	(T)12	12	73254	73265
Ferula_gigantea	35	p1	(T)10	10	79392	79401
Ferula_gigantea	36	p1	(T)10	10	80752	80761
Ferula_gigantea	37	p1	(T)12	12	85163	85174
Ferula_gigantea	38	p1	(T)15	15	85477	85491
Ferula_gigantea	39	p1	(G)12	12	94391	94402
Ferula_gigantea	40	p1	(A)10	10	97498	97507
Ferula_gigantea	41	p1	(T)10	10	100779	100788
Ferula_gigantea	42	p3	(TAT)4	12	101360	101371
Ferula_gigantea	43	p4	(TAGT)3	12	103410	103421
Ferula_gigantea	44	p1	(T)11	11	108749	108759
Ferula_gigantea	45	p4	(AGGT)3	12	112027	112038
Ferula_gigantea	46	p1	(T)10	10	114193	114202
Ferula_gigantea	47	p1	(A)10	10	116523	116532
Ferula_gigantea	48	p1	(A)10	10	120508	120517
Ferula_gigantea	49	c	(TA)8cga(AT)5gcgaagaagggtaaaaaagagatctttagttaaaataaatacatcgttgaaac(TTAT)3	94	120819	120912
Ferula_gigantea	50	p1	(A)17	17	121164	121180
Ferula_gigantea	51	p4	(TTGA)3	12	124951	124962
Ferula_gigantea	52	p1	(A)10	10	125387	125396
Ferula_gigantea	53	p2	(TA)5	10	125992	126001
Ferula_gigantea	54	p4	(CAAT)3	12	126249	126260
Ferula_gigantea	55	p1	(A)10	10	127166	127175
Ferula_gigantea	56	p1	(T)16	16	133116	133131
Ferula_gigantea	57	p1	(T)10	10	133784	133793
Ferula_gigantea	58	p1	(A)10	10	134349	134358
Ferula_gigantea	59	p1	(T)10	10	135074	135083
Ferula_gigantea	60	p1	(A)10	10	137404	137413
Ferula_gigantea	61	p4	(CTAC)3	12	139566	139577
Ferula_gigantea	62	p1	(A)11	11	142847	142857
Ferula_gigantea	63	p4	(ACTA)3	12	148185	148196
Ferula_gigantea	64	p3	(ATA)4	12	150235	150246
Ferula_gigantea	65	p1	(A)10	10	150818	150827
Ferula_gigantea	66	p1	(T)10	10	154099	154108
Ferula_gigantea	67	p1	(C)12	12	157204	157215
Ferula_gigantea	68	p1	(A)15	15	166115	166129

## Sheet: Ferula_karelinii
Table S4 The comparison of SSRs among 14 Ferula species
ID	SSR nr.	SSR type	SSR	size	start	end
Ferula_karelinii_3	1	p1	(A)11	11	1477	1487
Ferula_karelinii_3	2	p1	(A)12	12	3636	3647
Ferula_karelinii_3	3	p4	(TATT)3	12	4514	4525
Ferula_karelinii_3	4	p1	(A)11	11	5213	5223
Ferula_karelinii_3	5	p1	(T)10	10	8369	8378
Ferula_karelinii_3	6	p2	(TA)5	10	10098	10107
Ferula_karelinii_3	7	c	(AT)5tttttttatttcgatattaagaaagtctttttgaaagacttgaatgtgagacgctcaattatccc(T)11	86	10282	10367
Ferula_karelinii_3	8	p1	(A)11	11	11935	11945
Ferula_karelinii_3	9	p2	(AT)5	10	13311	13320
Ferula_karelinii_3	10	c	(T)10g(A)11	22	16383	16404
Ferula_karelinii_3	11	p1	(T)11	11	18614	18624
Ferula_karelinii_3	12	p2	(AT)5	10	19978	19987
Ferula_karelinii_3	13	p1	(A)10	10	22802	22811
Ferula_karelinii_3	14	p1	(T)12	12	26354	26365
Ferula_karelinii_3	15	p1	(T)11	11	30603	30613
Ferula_karelinii_3	16	p1	(A)10	10	36715	36724
Ferula_karelinii_3	17	p4	(ATTT)3	12	42410	42421
Ferula_karelinii_3	18	p2	(AT)5	10	43469	43478
Ferula_karelinii_3	19	p1	(T)12	12	44772	44783
Ferula_karelinii_3	20	p1	(A)10	10	45148	45157
Ferula_karelinii_3	21	c	(A)10ggatcaaataaccattctacgatgaaaaaacccgcctgttttattttgtatgcataggaggtatacactatacaaccaac(TA)5	100	45305	45404
Ferula_karelinii_3	22	p2	(AT)5	10	46052	46061
Ferula_karelinii_3	23	p2	(AT)5	10	49824	49833
Ferula_karelinii_3	24	c	(T)10caagcgtggaagccaccgaactagaagtagtaggatttattctc(ATA)4	66	55169	55234
Ferula_karelinii_3	25	p1	(A)10	10	55742	55751
Ferula_karelinii_3	26	p1	(T)11	11	60078	60088
Ferula_karelinii_3	27	p2	(AT)6	12	60275	60286
Ferula_karelinii_3	28	p1	(A)11	11	61329	61339
Ferula_karelinii_3	29	p3	(TTC)4	12	68232	68243
Ferula_karelinii_3	30	p1	(A)10	10	70583	70592
Ferula_karelinii_3	31	p1	(A)18	18	70894	70911
Ferula_karelinii_3	32	p2	(TA)5	10	71091	71100
Ferula_karelinii_3	33	p4	(ATTA)3	12	72252	72263
Ferula_karelinii_3	34	p1	(T)12	12	72739	72750
Ferula_karelinii_3	35	p1	(T)10	10	78835	78844
Ferula_karelinii_3	36	c	(AT)5c(T)10	21	84610	84630
Ferula_karelinii_3	37	p1	(T)18	18	84933	84950
Ferula_karelinii_3	38	p1	(G)12	12	93814	93825
Ferula_karelinii_3	39	p1	(A)10	10	96921	96930
Ferula_karelinii_3	40	p1	(T)10	10	100203	100212
Ferula_karelinii_3	41	p3	(TAT)4	12	100784	100795
Ferula_karelinii_3	42	p4	(TAGT)3	12	102828	102839
Ferula_karelinii_3	43	p1	(T)11	11	108367	108377
Ferula_karelinii_3	44	p1	(G)11	11	109590	109600
Ferula_karelinii_3	45	p4	(AGGT)3	12	111648	111659
Ferula_karelinii_3	46	p1	(T)10	10	113814	113823
Ferula_karelinii_3	47	p1	(A)10	10	116144	116153
Ferula_karelinii_3	48	p2	(TA)5	10	119894	119903
Ferula_karelinii_3	49	c	(TA)5cga(AT)5gcgaagaagggtaaaaaagagatctttagttaaaataaatacatcgttgaaac(TTAT)3	88	120460	120547
Ferula_karelinii_3	50	p4	(TTGA)3	12	124589	124600
Ferula_karelinii_3	51	c	(TA)5ttaatttcaaatcaaatccaaattttaccatgattctcaccaacaaaac(CAAT)3	71	125814	125884
Ferula_karelinii_3	52	p1	(A)10	10	126790	126799
Ferula_karelinii_3	53	p1	(T)15	15	132746	132760
Ferula_karelinii_3	54	p1	(A)10	10	132961	132970
Ferula_karelinii_3	55	p1	(T)10	10	133413	133422
Ferula_karelinii_3	56	p1	(A)10	10	133999	134008
Ferula_karelinii_3	57	p1	(T)10	10	134724	134733
Ferula_karelinii_3	58	p1	(A)10	10	137054	137063
Ferula_karelinii_3	59	p4	(CTAC)3	12	139216	139227
Ferula_karelinii_3	60	p1	(C)11	11	141277	141287
Ferula_karelinii_3	61	p1	(A)11	11	142500	142510
Ferula_karelinii_3	62	p4	(ACTA)3	12	148038	148049
Ferula_karelinii_3	63	p3	(ATA)4	12	150082	150093
Ferula_karelinii_3	64	p1	(A)10	10	150665	150674
Ferula_karelinii_3	65	p1	(T)10	10	153947	153956
Ferula_karelinii_3	66	p1	(C)12	12	157052	157063
Ferula_karelinii_3	67	p1	(A)18	18	165927	165944

## Sheet: Ferula_kelifi
Table S4 The comparison of SSRs among 14 Ferula species
ID	SSR nr.	SSR type	SSR	size	start	end
Ferula_kelifi	1	p4	(TAAA)3	12	161	172
Ferula_kelifi	2	p1	(A)11	11	1503	1513
Ferula_kelifi	3	p1	(A)12	12	3663	3674
Ferula_kelifi	4	p1	(T)11	11	6150	6160
Ferula_kelifi	5	p1	(T)10	10	8408	8417
Ferula_kelifi	6	p1	(T)10	10	9201	9210
Ferula_kelifi	7	p2	(TA)5	10	10139	10148
Ferula_kelifi	8	p2	(AT)8	16	10323	10338
Ferula_kelifi	9	p2	(AT)8	16	13355	13370
Ferula_kelifi	10	p3	(TTA)4	12	16073	16084
Ferula_kelifi	11	c	(T)10g(A)11	22	16822	16843
Ferula_kelifi	12	p1	(T)11	11	19053	19063
Ferula_kelifi	13	p2	(AT)5	10	20417	20426
Ferula_kelifi	14	p1	(A)11	11	23238	23248
Ferula_kelifi	15	p1	(T)12	12	26772	26783
Ferula_kelifi	16	p1	(T)12	12	31081	31092
Ferula_kelifi	17	p4	(ATTT)3	12	42879	42890
Ferula_kelifi	18	p2	(AT)5	10	43959	43968
Ferula_kelifi	19	p1	(A)11	11	45632	45642
Ferula_kelifi	20	c	(A)12ggatcgaataaccattctacgatgaaaaaacccgcctgttttattttgtatgcataggaggtatacactatacaatcaactatatatattat(TA)5	114	45787	45900
Ferula_kelifi	21	p2	(AT)5	10	46536	46545
Ferula_kelifi	22	p2	(AT)5	10	50317	50326
Ferula_kelifi	23	c*	(T)10caagcgtggaagccaccgaactagaagtagtaggatttattctc(ATA)4(AAATA)3*	80	55662	55741
Ferula_kelifi	24	p1	(A)10	10	56242	56251
Ferula_kelifi	25	p2	(TA)5	10	60275	60284
Ferula_kelifi	26	p2	(TA)6	12	60750	60761
Ferula_kelifi	27	p3	(TTC)4	12	68695	68706
Ferula_kelifi	28	p1	(A)11	11	71390	71400
Ferula_kelifi	29	p2	(TA)7	14	71583	71596
Ferula_kelifi	30	p4	(ATTA)3	12	72741	72752
Ferula_kelifi	31	p1	(T)11	11	73228	73238
Ferula_kelifi	32	p1	(T)10	10	79321	79330
Ferula_kelifi	33	p1	(T)10	10	80681	80690
Ferula_kelifi	34	p1	(A)10	10	82338	82347
Ferula_kelifi	35	p1	(T)13	13	83703	83715
Ferula_kelifi	36	c	(AT)7c(T)12	27	85088	85114
Ferula_kelifi	37	p1	(T)14	14	85417	85430
Ferula_kelifi	38	p1	(G)15	15	94366	94380
Ferula_kelifi	39	p1	(T)10	10	100758	100767
Ferula_kelifi	40	p3	(TAT)4	12	101339	101350
Ferula_kelifi	41	p4	(TAGT)3	12	103392	103403
Ferula_kelifi	42	p1	(T)11	11	108930	108940
Ferula_kelifi	43	p4	(AGGT)3	12	112208	112219
Ferula_kelifi	44	p1	(T)11	11	114374	114384
Ferula_kelifi	45	p1	(A)10	10	116705	116714
Ferula_kelifi	46	p2	(TA)5	10	120472	120481
Ferula_kelifi	47	p1	(A)10	10	120740	120749
Ferula_kelifi	48	c	(TA)6cga(AT)5gcgaagaagggtaaaaaagagatctttagttaaaataaatacatcgttgaaac(TTAT)3	90	121055	121144
Ferula_kelifi	49	p1	(A)17	17	121396	121412
Ferula_kelifi	50	p4	(TTGA)3	12	125195	125206
Ferula_kelifi	51	p1	(A)10	10	125626	125635
Ferula_kelifi	52	p2	(TA)5	10	126231	126240
Ferula_kelifi	53	p4	(CAAT)3	12	126488	126499
Ferula_kelifi	54	p1	(A)10	10	127405	127414
Ferula_kelifi	55	p1	(T)16	16	133343	133358
Ferula_kelifi	56	p1	(T)11	11	133791	133801
Ferula_kelifi	57	p1	(T)10	10	134011	134020
Ferula_kelifi	58	p1	(A)10	10	134597	134606
Ferula_kelifi	59	p1	(T)10	10	135322	135331
Ferula_kelifi	60	p1	(A)11	11	137652	137662
Ferula_kelifi	61	p4	(CTAC)3	12	139815	139826
Ferula_kelifi	62	p1	(A)11	11	143096	143106
Ferula_kelifi	63	p4	(ACTA)3	12	148633	148644
Ferula_kelifi	64	p3	(ATA)4	12	150686	150697
Ferula_kelifi	65	p1	(A)10	10	151269	151278
Ferula_kelifi	66	p1	(C)15	15	157656	157670
Ferula_kelifi	67	p1	(A)14	14	166606	166619

## Sheet: Ferula_litwinowiana
Table S4 The comparison of SSRs among 14 Ferula species
ID	SSR nr.	SSR type	SSR	size	start	end
Ferula_litwinowiana	1	p4	(TAAA)3	12	161	172
Ferula_litwinowiana	2	p1	(A)12	12	3654	3665
Ferula_litwinowiana	3	p1	(A)10	10	5294	5303
Ferula_litwinowiana	4	p1	(T)11	11	8371	8381
Ferula_litwinowiana	5	p1	(T)10	10	9165	9174
Ferula_litwinowiana	6	p2	(TA)8	16	10102	10117
Ferula_litwinowiana	7	p2	(AT)7	14	10292	10305
Ferula_litwinowiana	8	p1	(A)10	10	11946	11955
Ferula_litwinowiana	9	p2	(AT)6	12	13321	13332
Ferula_litwinowiana	10	c	(T)10c(A)10	21	16764	16784
Ferula_litwinowiana	11	p1	(T)11	11	18994	19004
Ferula_litwinowiana	12	p2	(AT)5	10	20358	20367
Ferula_litwinowiana	13	p1	(A)11	11	23179	23189
Ferula_litwinowiana	14	p1	(T)12	12	26713	26724
Ferula_litwinowiana	15	p1	(A)10	10	31720	31729
Ferula_litwinowiana	16	p4	(ATTT)3	12	42840	42851
Ferula_litwinowiana	17	p2	(AT)5	10	43920	43929
Ferula_litwinowiana	18	p1	(A)10	10	45597	45606
Ferula_litwinowiana	19	c	(A)15ggatcgaataaccattctacgatgaaaaaacccgcctgttttattttgtatgcataggaggtatacactatacaatcaac(TA)6ttat(TA)6	123	45754	45876
Ferula_litwinowiana	20	p2	(AT)5	10	46512	46521
Ferula_litwinowiana	21	p4	(ATTT)3	12	47972	47983
Ferula_litwinowiana	22	p1	(A)11	11	48427	48437
Ferula_litwinowiana	23	p2	(AT)5	10	50293	50302
Ferula_litwinowiana	24	c	(T)10caagcgtggaagccaccgaactagaagtagtaggatttattctc(ATA)4aataaaataggtcgaaattttttttgcgaaaatgatcgaatt(A)11	119	55638	55756
Ferula_litwinowiana	25	p1	(A)10	10	56214	56223
Ferula_litwinowiana	26	p2	(TA)5	10	60246	60255
Ferula_litwinowiana	27	p1	(T)11	11	60528	60538
Ferula_litwinowiana	28	p2	(TA)6	12	60725	60736
Ferula_litwinowiana	29	p3	(TTC)4	12	68610	68621
Ferula_litwinowiana	30	p1	(A)10	10	70970	70979
Ferula_litwinowiana	31	c	(TA)6tttaa(AT)6	29	71482	71510
Ferula_litwinowiana	32	p1	(A)11	11	72225	72235
Ferula_litwinowiana	33	p4	(ATTA)3	12	72655	72666
Ferula_litwinowiana	34	p1	(T)13	13	73142	73154
Ferula_litwinowiana	35	p1	(T)11	11	80589	80599
Ferula_litwinowiana	36	p1	(A)10	10	82237	82246
Ferula_litwinowiana	37	p1	(T)10	10	83602	83611
Ferula_litwinowiana	38	c	(AT)10c(T)13	34	84984	85017
Ferula_litwinowiana	39	p1	(T)14	14	85320	85333
Ferula_litwinowiana	40	p1	(G)13	13	94251	94263
Ferula_litwinowiana	41	p1	(T)10	10	100639	100648
Ferula_litwinowiana	42	p3	(TAT)4	12	101220	101231
Ferula_litwinowiana	43	p4	(TAGT)3	12	103273	103284
Ferula_litwinowiana	44	p1	(T)11	11	108811	108821
Ferula_litwinowiana	45	p4	(AGGT)3	12	112089	112100
Ferula_litwinowiana	46	p1	(T)10	10	114255	114264
Ferula_litwinowiana	47	p1	(A)10	10	116585	116594
Ferula_litwinowiana	48	p2	(TA)5	10	120343	120352
Ferula_litwinowiana	49	p1	(A)10	10	120596	120605
Ferula_litwinowiana	50	c	(TA)6cga(AT)5acga(AT)5gcgaagaagggtaaaaaagagatctttagttaaaataaatacatcgttgaaac(TTAT)3	104	120912	121015
Ferula_litwinowiana	51	p1	(A)14	14	121267	121280
Ferula_litwinowiana	52	p4	(TTGA)3	12	125063	125074
Ferula_litwinowiana	53	p1	(A)10	10	125499	125508
Ferula_litwinowiana	54	p2	(TA)5	10	126104	126113
Ferula_litwinowiana	55	p4	(CAAT)3	12	126361	126372
Ferula_litwinowiana	56	p1	(A)10	10	127278	127287
Ferula_litwinowiana	57	p1	(A)11	11	132566	132576
Ferula_litwinowiana	58	p1	(T)16	16	133217	133232
Ferula_litwinowiana	59	p1	(T)10	10	133885	133894
Ferula_litwinowiana	60	p1	(A)10	10	134462	134471
Ferula_litwinowiana	61	p1	(T)10	10	135187	135196
Ferula_litwinowiana	62	p1	(A)10	10	137517	137526
Ferula_litwinowiana	63	p4	(CTAC)3	12	139679	139690
Ferula_litwinowiana	64	p1	(A)11	11	142960	142970
Ferula_litwinowiana	65	p4	(ACTA)3	12	148497	148508
Ferula_litwinowiana	66	p3	(ATA)4	12	150550	150561
Ferula_litwinowiana	67	p1	(A)10	10	151133	151142
Ferula_litwinowiana	68	p1	(C)13	13	157518	157530
Ferula_litwinowiana	69	p1	(A)14	14	166448	166461

## Sheet: Ferula_oopoda
Table S4 The comparison of SSRs among 14 Ferula species
ID	SSR nr.	SSR type	SSR	size	start	end
Ferula_oopoda	1	p4	(TAAA)3	12	161	172
Ferula_oopoda	2	p1	(T)10	10	8373	8382
Ferula_oopoda	3	p1	(T)10	10	9166	9175
Ferula_oopoda	4	p2	(TA)7	14	10103	10116
Ferula_oopoda	5	p2	(AT)7	14	10291	10304
Ferula_oopoda	6	p1	(A)11	11	11943	11953
Ferula_oopoda	7	p2	(AT)6	12	13320	13331
Ferula_oopoda	8	p1	(A)11	11	16793	16803
Ferula_oopoda	9	p1	(T)11	11	19013	19023
Ferula_oopoda	10	p2	(AT)5	10	20377	20386
Ferula_oopoda	11	p1	(A)11	11	23199	23209
Ferula_oopoda	12	p1	(T)12	12	26733	26744
Ferula_oopoda	13	p1	(A)10	10	31725	31734
Ferula_oopoda	14	p4	(ATTT)3	12	42820	42831
Ferula_oopoda	15	p2	(AT)5	10	43900	43909
Ferula_oopoda	16	p1	(A)14	14	45585	45598
Ferula_oopoda	17	c	(A)10ggatcgaataaccattctacgatgaaaaaacccgcctgttttattttgtatgcataggaggtatacactatacaatcaac(TA)7ttat(TA)7	122	45739	45860
Ferula_oopoda	18	p2	(AT)9	18	46496	46513
Ferula_oopoda	19	p2	(AT)5	10	50299	50308
Ferula_oopoda	20	c	(T)10caagcgtggaagccaccgaactagaagtagtaggatttattctc(ATA)4aataaaataggtcgaaattttttttgcgaaaatgatcgaattc(A)11	120	55667	55786
Ferula_oopoda	21	p1	(A)11	11	56244	56254
Ferula_oopoda	22	p2	(TA)5	10	60307	60316
Ferula_oopoda	23	p1	(T)14	14	60580	60593
Ferula_oopoda	24	p2	(TA)5	10	60779	60788
Ferula_oopoda	25	p1	(T)10	10	66646	66655
Ferula_oopoda	26	p3	(TTC)4	12	68707	68718
Ferula_oopoda	27	p2	(TA)7	14	71598	71611
Ferula_oopoda	28	p4	(ATTA)3	12	72754	72765
Ferula_oopoda	29	p1	(T)10	10	73241	73250
Ferula_oopoda	30	p1	(T)10	10	79333	79342
Ferula_oopoda	31	p1	(A)10	10	82350	82359
Ferula_oopoda	32	p1	(T)10	10	83715	83724
Ferula_oopoda	33	c	(AT)6c(T)10	23	85097	85119
Ferula_oopoda	34	p1	(T)15	15	85422	85436
Ferula_oopoda	35	p1	(G)11	11	94318	94328
Ferula_oopoda	36	p1	(T)10	10	100706	100715
Ferula_oopoda	37	p3	(TAT)4	12	101287	101298
Ferula_oopoda	38	p4	(TAGT)3	12	103340	103351
Ferula_oopoda	39	p1	(T)11	11	108878	108888
Ferula_oopoda	40	p4	(AGGT)3	12	112156	112167
Ferula_oopoda	41	p1	(T)10	10	114321	114330
Ferula_oopoda	42	p1	(A)10	10	116651	116660
Ferula_oopoda	43	p2	(TA)5	10	120402	120411
Ferula_oopoda	44	p1	(A)10	10	120655	120664
Ferula_oopoda	45	c	(TA)6cga(AT)5gcgaagaagggtaaaaaagagatctttagttaaaataaatacatcgttgaaac(TTAT)3	90	120970	121059
Ferula_oopoda	46	p1	(A)15	15	121311	121325
Ferula_oopoda	47	p4	(TTGA)3	12	125096	125107
Ferula_oopoda	48	p2	(TA)5	10	126131	126140
Ferula_oopoda	49	p4	(CAAT)3	12	126388	126399
Ferula_oopoda	50	p1	(A)10	10	127305	127314
Ferula_oopoda	51	p1	(T)16	16	133255	133270
Ferula_oopoda	52	p1	(T)10	10	133923	133932
Ferula_oopoda	53	p1	(A)10	10	134509	134518
Ferula_oopoda	54	p1	(T)10	10	135234	135243
Ferula_oopoda	55	p1	(A)10	10	137564	137573
Ferula_oopoda	56	p4	(CTAC)3	12	139725	139736
Ferula_oopoda	57	p1	(A)11	11	143006	143016
Ferula_oopoda	58	p4	(ACTA)3	12	148543	148554
Ferula_oopoda	59	p3	(ATA)4	12	150596	150607
Ferula_oopoda	60	p1	(A)10	10	151179	151188
Ferula_oopoda	61	p1	(C)11	11	157566	157576
Ferula_oopoda	62	p1	(A)15	15	166458	166472

## Sheet: Ferula_renardii
Table S4 The comparison of SSRs among 14 Ferula species
ID	SSR nr.	SSR type	SSR	size	start	end
Ferula_renardii	1	p4	(TAAA)3	12	161	172
Ferula_renardii	2	p1	(A)11	11	1497	1507
Ferula_renardii	3	p1	(A)12	12	3657	3668
Ferula_renardii	4	p1	(T)10	10	8403	8412
Ferula_renardii	5	p1	(T)10	10	9196	9205
Ferula_renardii	6	p1	(T)12	12	9664	9675
Ferula_renardii	7	p2	(TA)7	14	10137	10150
Ferula_renardii	8	p2	(AT)9	18	10331	10348
Ferula_renardii	9	p1	(A)10	10	11987	11996
Ferula_renardii	10	p2	(AT)6	12	13363	13374
Ferula_renardii	11	c	(T)10g(A)10	21	16825	16845
Ferula_renardii	12	p1	(T)11	11	19055	19065
Ferula_renardii	13	p2	(AT)5	10	20419	20428
Ferula_renardii	14	p1	(A)10	10	23096	23105
Ferula_renardii	15	p1	(A)12	12	23242	23253
Ferula_renardii	16	p1	(T)12	12	26777	26788
Ferula_renardii	17	p3	(ATA)5	15	31715	31729
Ferula_renardii	18	p1	(A)15	15	37196	37210
Ferula_renardii	19	p4	(ATTT)3	12	42892	42903
Ferula_renardii	20	p2	(AT)5	10	43965	43974
Ferula_renardii	21	p1	(T)10	10	45264	45273
Ferula_renardii	22	p1	(A)13	13	45648	45660
Ferula_renardii	23	c	(A)13ggatcgaataaccattctacgatgaaaaaacccgcctgttttattttgtatgcataggaggtatacactatacaatcaac(TA)6ttat(TA)6	121	45808	45928
Ferula_renardii	24	p2	(AT)5	10	46564	46573
Ferula_renardii	25	p1	(A)10	10	48489	48498
Ferula_renardii	26	p2	(AT)5	10	50337	50346
Ferula_renardii	27	c	(T)10caagcgtggaagccaccgaactagaagtagtaggatttattctcataataat(AAATA)3ggtcgaaattttttttgcgaaaatgatcgaattc(A)10	121	55688	55808
Ferula_renardii	28	p1	(A)11	11	56267	56277
Ferula_renardii	29	p1	(A)10	10	58322	58331
Ferula_renardii	30	p2	(TA)5	10	60301	60310
Ferula_renardii	31	p2	(TA)6	12	60770	60781
Ferula_renardii	32	p3	(TTC)4	12	68692	68703
Ferula_renardii	33	p2	(TA)8	16	71586	71601
Ferula_renardii	34	p4	(ATTA)3	12	72745	72756
Ferula_renardii	35	p1	(T)12	12	73232	73243
Ferula_renardii	36	p1	(T)10	10	79327	79336
Ferula_renardii	37	p1	(T)11	11	80687	80697
Ferula_renardii	38	c	(AT)5c(T)15	26	85083	85108
Ferula_renardii	39	p1	(T)14	14	85411	85424
Ferula_renardii	40	p1	(G)12	12	94306	94317
Ferula_renardii	41	p1	(T)10	10	100677	100686
Ferula_renardii	42	p3	(TAT)4	12	101258	101269
Ferula_renardii	43	p4	(TAGT)3	12	103311	103322
Ferula_renardii	44	p1	(T)10	10	108849	108858
Ferula_renardii	45	p4	(AGGT)3	12	112125	112136
Ferula_renardii	46	p1	(T)10	10	114291	114300
Ferula_renardii	47	p1	(A)10	10	116630	116639
Ferula_renardii	48	p1	(A)10	10	120119	120128
Ferula_renardii	49	p2	(TA)5	10	120383	120392
Ferula_renardii	50	p1	(A)10	10	120636	120645
Ferula_renardii	51	c	(TA)6tgcgaagaagggtaaaaaagagatctttagttaaaataaatacatcgttgaaac(TTAT)3	78	120951	121028
Ferula_renardii	52	p1	(A)11	11	121275	121285
Ferula_renardii	53	p4	(TTGA)3	12	125056	125067
Ferula_renardii	54	p1	(A)10	10	125491	125500
Ferula_renardii	55	p2	(TA)5	10	126096	126105
Ferula_renardii	56	p4	(CAAT)3	12	126353	126364
Ferula_renardii	57	p1	(A)10	10	127270	127279
Ferula_renardii	58	p1	(T)16	16	133220	133235
Ferula_renardii	59	p1	(T)12	12	133670	133681
Ferula_renardii	60	p1	(T)10	10	133888	133897
Ferula_renardii	61	p1	(A)10	10	134474	134483
Ferula_renardii	62	p1	(T)10	10	135199	135208
Ferula_renardii	63	p1	(A)10	10	137538	137547
Ferula_renardii	64	p4	(CTAC)3	12	139700	139711
Ferula_renardii	65	p1	(A)10	10	142980	142989
Ferula_renardii	66	p4	(ACTA)3	12	148516	148527
Ferula_renardii	67	p3	(ATA)4	12	150569	150580
Ferula_renardii	68	p1	(A)10	10	151152	151161
Ferula_renardii	69	p1	(C)12	12	157521	157532
Ferula_renardii	70	p1	(A)14	14	166414	166427

[truncated: 5 more sheets: Ferula_sibirica_1, Ferula_sibirica_3, Ferula_transiliensis_1, Ferula_transiliensis_3, Ferula_olivacea]
