# Supplementary material for: Analysis of complete chloroplast genome sequences and insight into the phylogenetic relationships of Ferula L
Source: BMC Genomics. 2022 Sep 8;23:643. doi: 10.1186/s12864-022-08868-z (PMC9461113; doi:10.1186/s12864-022-08868-z)
Supplement: Supplementary file 5 — Additional file 5: Table S5. Nucleotide variability (Pi) of Ferula species. [file 12864_2022_8868_MOESM5_ESM.xlsx]

## Sheet: Sheet2
Table S5： Nucleotide variability (Pi) of Ferula species
Window	Midpoint	Pi	Theta	S
1-831	431	0.00488	0.00884	23
230-1031	631	0.00238	0.00308	8
432-1231	831	0.0005	0.00115	3
632-1436	1031	0.00076	0.00115	3
832-1641	1231	0.00093	0.00154	4
1032-1842	1436	0.00331	0.005	13
1232-2042	1641	0.00362	0.00538	14
1437-2242	1842	0.00352	0.00577	15
1642-2442	2042	0.00412	0.00654	17
1843-2642	2242	0.00348	0.00615	16
2043-2842	2442	0.00381	0.00692	18
2243-3042	2642	0.00471	0.00807	21
2443-3242	2842	0.00488	0.00846	22
2643-3442	3042	0.00493	0.0073	19
2843-3642	3242	0.00429	0.00615	16
3043-3848	3442	0.00381	0.00538	14
3243-4048	3642	0.00337	0.00461	12
3443-4253	3848	0.00192	0.00346	9
3643-4474	4048	0.00292	0.00577	15
3849-4693	4253	0.00325	0.00654	17
4049-4907	4474	0.004	0.00769	20
4254-5107	4693	0.0035	0.00654	17
4475-5320	4907	0.00267	0.00461	12
4694-5560	5107	0.00224	0.00423	11
4908-5776	5320	0.003	0.00692	18
5108-5977	5560	0.00414	0.00923	24
5321-6177	5776	0.00414	0.00923	24
5561-6402	5977	0.00629	0.01115	29
5777-6634	6177	0.00656	0.00961	25
5978-6845	6402	0.00608	0.00884	23
6178-7058	6634	0.00651	0.00923	24
6403-7281	6845	0.00587	0.00923	24
6635-7489	7058	0.00538	0.00961	25
6846-7689	7281	0.00519	0.00884	23
7059-7891	7489	0.00519	0.00884	23
7282-8091	7689	0.00367	0.00654	17
7490-8291	7891	0.00255	0.00461	12
7690-8509	8091	0.00331	0.00577	15
7892-8711	8291	0.00288	0.00538	14
8092-8911	8509	0.0024	0.00461	12
8292-9129	8711	0.00313	0.00538	14
8510-9335	8911	0.00265	0.00461	12
8712-9542	9129	0.00424	0.0073	19
8912-9753	9335	0.00474	0.00846	22
9130-9959	9542	0.00399	0.0073	19
9336-10161	9753	0.00418	0.00769	20
9543-10379	9959	0.00312	0.005	13
9754-10595	10161	0.00329	0.00538	14
9960-10798	10379	0.00329	0.00538	14
10162-10998	10595	0.0025	0.00423	11
10380-11198	10798	0.00181	0.00384	10
10596-11398	10998	0.00098	0.00192	5
10799-11598	11198	0.00033	0.00077	2
10999-11798	11398	0.00033	0.00077	2
11199-11998	11598	0.00033	0.00077	2
11399-12198	11798	0.00081	0.00154	4
11599-12400	11998	0.00162	0.00308	8
11799-12600	12198	0.00205	0.00346	9
11999-12824	12400	0.00188	0.00308	8
12199-13027	12600	0.0019	0.00346	9
12401-13227	12824	0.00193	0.00384	10
12601-13427	13027	0.00167	0.00384	10
12825-13637	13227	0.00198	0.00423	11
13028-13837	13427	0.00231	0.005	13
13228-14037	13637	0.00214	0.00461	12
13428-14237	13837	0.00181	0.00384	10
13638-14438	14037	0.00243	0.005	13
13838-14658	14237	0.00329	0.00577	15
14038-15307	14438	0.00455	0.00769	20
14238-15508	14658	0.00529	0.00846	22
14439-15708	15307	0.00452	0.0073	19
14659-15908	15508	0.00317	0.00538	14
15308-16108	15708	0.00174	0.00308	8
15509-16308	15908	0.00162	0.00308	8
15709-16508	16108	0.00264	0.00423	11
15909-16708	16308	0.00306	0.00423	11
16109-16908	16508	0.00299	0.00346	9
16309-17111	16708	0.00398	0.00461	12
16509-17311	16908	0.00345	0.00461	12
16709-17511	17111	0.00404	0.00577	15
16909-17711	17311	0.00377	0.00577	15
17112-17911	17511	0.00233	0.00423	11
17312-18111	17711	0.002	0.00346	9
17512-18311	17911	0.00212	0.00308	8
17712-18511	18111	0.00245	0.00384	10
17912-18711	18311	0.00326	0.00538	14
18112-18911	18511	0.00326	0.00538	14
18312-19111	18711	0.00214	0.00461	12
18512-19311	18911	0.00214	0.00461	12
18712-19511	19111	0.002	0.00461	12
18912-19711	19311	0.00226	0.00461	12
19112-19911	19511	0.00419	0.00692	18
19312-20111	19711	0.00445	0.00692	18
19512-20311	19911	0.0041	0.00577	15
19712-20511	20111	0.00367	0.00538	14
19912-20711	20311	0.00207	0.00384	10
20112-20911	20511	0.00148	0.00308	8
20312-21111	20711	0.001	0.00231	6
20512-21311	20911	0.001	0.00231	6
20712-21514	21111	0.00033	0.00077	2
20912-21714	21311	0.00093	0.00154	4
21112-21914	21514	0.0011	0.00192	5
21312-22114	21714	0.00202	0.00346	9
21515-22314	21914	0.00202	0.00346	9
21715-22514	22114	0.00143	0.00269	7
21915-22714	22314	0.00169	0.00269	7
22115-22914	22514	0.00138	0.00192	5
22315-23114	22714	0.00155	0.00231	6
22515-23314	22914	0.00171	0.00269	7
22715-23527	23114	0.00357	0.005	13
22915-23746	23314	0.00321	0.00423	11
23115-23948	23527	0.00371	0.00538	14
23315-24148	23746	0.00476	0.00654	17
23528-24348	23948	0.00281	0.00461	12
23747-24548	24148	0.00238	0.00423	11
23949-24748	24348	0.00188	0.00308	8
24149-24948	24548	0.0005	0.00115	3
24349-25148	24748	0.0005	0.00115	3
24549-25348	24948	0.0005	0.00115	3
24749-25548	25148	0.00067	0.00154	4
24949-25748	25348	0.001	0.00231	6
25149-25948	25548	0.00167	0.00384	10
25349-26148	25748	0.00167	0.00384	10
25549-26348	25948	0.0015	0.00346	9
25749-26548	26148	0.00176	0.00346	9
25949-26748	26348	0.00119	0.00154	4
26149-26948	26548	0.00152	0.00231	6
26349-27148	26748	0.00152	0.00231	6
26549-27348	26948	0.00126	0.00231	6
26749-27548	27148	0.00181	0.00384	10
26949-27748	27348	0.00179	0.00346	9
27149-27948	27548	0.00179	0.00346	9
27349-28148	27748	0.00195	0.00384	10
27549-28421	27948	0.00274	0.00538	14
27749-28622	28148	0.0031	0.00654	17
27949-28823	28421	0.00433	0.00846	22
28149-29023	28622	0.00495	0.00923	24
28422-29238	28823	0.00529	0.01	26
28623-29461	29023	0.00526	0.00961	25
28824-29662	29238	0.00445	0.00807	21
29024-29862	29461	0.00448	0.00846	22
29239-30063	29662	0.00321	0.00615	16
29462-30416	29862	0.00474	0.00846	22
29663-30617	30063	0.00495	0.00923	24
29863-30859	30416	0.00479	0.00884	23
30064-31060	30617	0.00426	0.0073	19
30417-31260	30859	0.00226	0.00423	11
30618-31461	31060	0.00302	0.00538	14
30860-31665	31260	0.00221	0.00384	10
31061-31865	31461	0.00224	0.00423	11
31261-32065	31665	0.00207	0.00384	10
31462-32302	31865	0.0021	0.00423	11
31666-32502	32065	0.00307	0.00615	16
31866-32720	32302	0.0041	0.0073	19
32066-32944	32502	0.00502	0.00884	23
32303-33157	32720	0.00424	0.0073	19
32503-33365	32944	0.00392	0.00654	17
32721-33571	33157	0.00315	0.00538	14
32945-33780	33365	0.0038	0.00654	17
33158-33985	33571	0.00456	0.0073	19
33366-34201	33780	0.0039	0.00615	16
33572-34402	33985	0.00424	0.00692	18
33781-34602	34201	0.003	0.005	13
33986-34802	34402	0.0016	0.00308	8
34202-35002	34602	0.00143	0.00269	7
34403-35202	34802	0.0005	0.00115	3
34603-35402	35002	0.00033	0.00077	2
34803-35602	35202	0.00033	0.00077	2
35003-35802	35402	0.0005	0.00115	3
35203-36002	35602	0.00067	0.00154	4
35403-36202	35802	0.001	0.00231	6
35603-36402	36002	0.001	0.00231	6
35803-36602	36202	0.00083	0.00192	5
36003-36828	36402	0.00098	0.00192	5
36203-37028	36602	0.00174	0.00308	8
36403-37228	36828	0.00248	0.00384	10
36603-37452	37028	0.00395	0.00692	18
36829-37652	37228	0.00381	0.00692	18
37029-37856	37452	0.0066	0.00884	23
37229-38064	37652	0.00619	0.00884	23
37453-38269	37856	0.00536	0.00692	18
37653-38469	38064	0.00595	0.0073	19
37857-38669	38269	0.00224	0.00384	10
38065-38869	38469	0.00252	0.00384	10
38270-39070	38669	0.00279	0.00384	10
38470-39270	38869	0.00219	0.00346	9
38670-39470	39070	0.00186	0.00269	7
38871-39670	39270	0.00167	0.00231	6
39071-39870	39470	0.00076	0.00115	3
39271-40070	39670	0.0006	0.00077	2
39471-40270	39870	0.00093	0.00154	4
39671-40470	40070	0.00107	0.00154	4
39871-40670	40270	0.00124	0.00192	5
40071-40870	40470	0.00157	0.00269	7
40271-41070	40670	0.00183	0.00269	7
40471-41270	40870	0.0011	0.00192	5
40671-41470	41070	0.0011	0.00192	5
40871-41670	41270	0.00093	0.00154	4
41071-41870	41470	0.00033	0.00077	2
41271-42070	41670	0.0005	0.00115	3
41471-42270	41870	0.00033	0.00077	2
41671-42470	42070	0.00017	0.00038	1
41871-42670	42270	0.00017	0.00038	1
42071-42870	42470	0	0	0
42271-43070	42670	0	0	0
42471-43270	42870	0.00017	0.00038	1
42671-43470	43070	0.00048	0.00077	2
42871-43670	43270	0.00112	0.00192	5
43071-43870	43470	0.00162	0.00308	8
43271-44071	43670	0.00193	0.00346	9
43471-44271	43870	0.00179	0.00346	9
43671-44492	44071	0.00198	0.00423	11
43871-44721	44271	0.00264	0.00577	15
44072-44921	44492	0.0025	0.00577	15
44272-45121	44721	0.00281	0.00615	16
44493-45321	44921	0.00229	0.00461	12
44722-45521	45121	0.00129	0.00231	6
44922-45721	45321	0.00145	0.00269	7
45122-45940	45521	0.00131	0.00269	7
45322-46141	45721	0.00183	0.00423	11
45522-46361	45940	0.00286	0.00577	15
45722-46569	46141	0.00412	0.00807	21
45941-46781	46361	0.00562	0.01153	30
46142-46981	46569	0.00595	0.0123	32
46362-47181	46781	0.00493	0.01076	28
46576-47404	46981	0.00376	0.00807	21
46782-47607	47181	0.00302	0.00538	14
46982-47807	47404	0.00236	0.00384	10
47182-48007	47607	0.00219	0.00346	9
47405-48229	47807	0.0016	0.00269	7
47608-48456	48007	0.00189	0.00308	8
47808-48663	48229	0.00173	0.00269	7
48008-48902	48456	0.00223	0.00384	10
48230-49118	48663	0.00382	0.00692	18
48457-49344	48902	0.0029	0.00577	15
48664-49552	49118	0.00288	0.00538	14
48903-49758	49344	0.00271	0.005	13
49119-49958	49552	0.00221	0.00384	10
49345-50165	49758	0.00174	0.00308	8
49553-50365	49958	0.00202	0.00346	9
49759-50573	50165	0.0036	0.00615	16
49959-50773	50365	0.00429	0.00769	20
50166-50973	50573	0.00476	0.00846	22
50366-51173	50773	0.00493	0.00846	22
50574-51373	50973	0.00369	0.00654	17
50774-51573	51173	0.00274	0.005	13
50974-51773	51373	0.00226	0.00423	11
51174-51973	51573	0.00167	0.00384	10
51374-52173	51773	0.0015	0.00346	9
51574-52373	51973	0.00131	0.00269	7
51774-52574	52173	0.00162	0.00308	8
51974-52774	52373	0.00474	0.00615	16
52174-52974	52574	0.00507	0.00692	18
52374-53174	52774	0.0051	0.0073	19
52575-53374	52974	0.00557	0.00807	21
52775-53585	53174	0.00376	0.00769	20
52975-53791	53374	0.0039	0.00769	20
53175-53993	53585	0.00414	0.0073	19
53375-54202	53791	0.00336	0.00615	16
53586-54403	53993	0.00379	0.00538	14
53792-54637	54202	0.00345	0.00461	12
53994-54837	54403	0.00271	0.00384	10
54203-55037	54637	0.00302	0.00423	11
54404-55237	54837	0.00171	0.00269	7
54638-55437	55037	0.00124	0.00192	5
54838-55637	55237	0.00124	0.00192	5
55038-55837	55437	0.00093	0.00154	4
55238-56037	55637	0.00093	0.00154	4
55438-56237	55837	0.00093	0.00154	4
55638-56437	56037	0.00093	0.00154	4
55838-56653	56237	0.002	0.00308	8
56038-56853	56437	0.0019	0.00346	9
56238-57053	56653	0.00331	0.00577	15
56438-57255	56853	0.00314	0.00538	14
56654-57455	57053	0.0024	0.00461	12
56854-57655	57255	0.00207	0.00384	10
57054-57855	57455	0.00157	0.00269	7
57256-58055	57655	0.0019	0.00346	9
57456-58255	57855	0.00157	0.00269	7
57656-58455	58055	0.00174	0.00308	8
57856-58655	58255	0.00083	0.00192	5
58056-58855	58455	0.00117	0.00269	7
58256-59055	58655	0.0015	0.00346	9
58456-59290	58855	0.0026	0.00538	14
58656-59520	59055	0.00243	0.005	13
58856-59720	59290	0.0021	0.00423	11
59056-59920	59520	0.00224	0.00423	11
59291-60120	59720	0.00098	0.00192	5
59521-60320	59920	0.00098	0.00192	5
59721-60520	60120	0.00148	0.00308	8
59921-60720	60320	0.0016	0.00308	8
60121-60929	60520	0.00176	0.00346	9
60321-61129	60720	0.00276	0.00577	15
60521-61343	60929	0.00293	0.00615	16
60721-61559	61129	0.00283	0.00654	17
60930-61771	61343	0.00419	0.00846	22
61130-61971	61559	0.00369	0.0073	19
61344-62171	61771	0.0035	0.00654	17
61560-62371	61971	0.00376	0.00654	17
61772-62580	62171	0.003	0.00538	14
61972-62790	62371	0.00333	0.00615	16
62172-63008	62580	0.00352	0.00692	18
62372-63209	62790	0.00326	0.00692	18
62581-63409	63008	0.00267	0.00615	16
62791-63609	63209	0.002	0.00461	12
63009-63809	63409	0.0015	0.00346	9
63210-64031	63609	0.00183	0.00423	11
63410-64231	63809	0.00217	0.005	13
63610-64431	64031	0.0025	0.00577	15
63810-64631	64231	0.0026	0.00538	14
64032-64831	64431	0.0021	0.00423	11
64232-65031	64631	0.0016	0.00308	8
64432-65232	64831	0.0021	0.00308	8
64632-65444	65031	0.00183	0.00308	8
64832-65651	65232	0.00325	0.00538	14
65032-65852	65444	0.00373	0.00615	16
65233-66102	65651	0.00365	0.00654	17
65445-66320	65852	0.00375	0.00615	16
65652-66520	66102	0.00233	0.00384	10
65853-66720	66320	0.00169	0.00269	7
66103-66920	66520	0.0011	0.00192	5
66321-67120	66720	0.00133	0.00308	8
66521-67342	66920	0.00117	0.00269	7
66721-67542	67120	0.0021	0.00423	11
66921-67746	67342	0.0026	0.00538	14
67121-67946	67542	0.00333	0.00615	16
67343-68146	67746	0.00365	0.00654	17
67543-68346	67946	0.00304	0.00538	14
67747-68546	68146	0.0027	0.00461	12
67947-68764	68346	0.0018	0.00346	9
68147-68976	68546	0.0019	0.00346	9
68347-69176	68764	0.00279	0.00461	12
68547-69382	68976	0.00343	0.00577	15
68765-69608	69176	0.00326	0.00538	14
68977-69808	69382	0.00367	0.00692	18
69177-70008	69608	0.00264	0.00577	15
69383-70233	69808	0.00183	0.00423	11
69609-70433	70008	0.00167	0.00384	10
69809-70633	70233	0.0015	0.00346	9
70009-70833	70433	0.00167	0.00384	10
70234-71033	70633	0.00231	0.005	13
70434-71233	70833	0.00279	0.00577	15
70634-71434	71033	0.00269	0.00461	12
70834-71635	71233	0.00252	0.00423	11
71034-71836	71434	0.00237	0.00384	10
71234-72036	71635	0.00173	0.00269	7
71435-72272	71836	0.0018	0.00346	9
71636-72497	72036	0.00306	0.00577	15
71837-72720	72272	0.00305	0.00577	15
72037-72922	72497	0.00305	0.00577	15
72273-73123	72720	0.00274	0.00538	14
72498-73323	72922	0.00148	0.00308	8
72721-73535	73123	0.00274	0.00538	14
72923-73737	73323	0.00307	0.00615	16
73124-73955	73535	0.00377	0.00654	17
73324-74155	73737	0.00361	0.00615	16
73536-74358	73955	0.00232	0.00346	9
73738-74558	74155	0.00314	0.005	13
73956-74767	74358	0.00227	0.00423	11
74156-74967	74558	0.00244	0.00461	12
74359-75167	74767	0.00199	0.00423	11
74559-75367	74967	0.001	0.00231	6
74768-75567	75167	0.00083	0.00192	5
74968-75767	75367	0.00126	0.00231	6
75168-75967	75567	0.0011	0.00192	5
75368-76167	75767	0.0011	0.00192	5
75568-76388	75967	0.00126	0.00231	6
75768-76607	76167	0.00117	0.00269	7
75968-76807	76388	0.00281	0.00615	16
76168-77007	76607	0.00357	0.0073	19
76389-77258	76807	0.0041	0.0073	19
76608-77458	77007	0.00393	0.00692	18
76808-77660	77258	0.00702	0.00807	21
77008-77870	77458	0.00643	0.0073	19
77259-78070	77660	0.00638	0.00807	21
77459-78270	77870	0.00669	0.00846	22
77661-78470	78070	0.00229	0.00461	12
77871-78670	78270	0.00245	0.005	13
78071-78877	78470	0.00262	0.00538	14
78271-79078	78670	0.00274	0.00538	14
78471-79279	78877	0.00638	0.0073	19
78671-79480	79078	0.00681	0.00769	20
78878-79699	79279	0.0066	0.00692	18
79079-79899	79480	0.00633	0.00692	18
79280-80099	79699	0.00236	0.00423	11
79481-80306	79899	0.0026	0.00538	14
79700-80506	80099	0.0025	0.00577	15
79900-80708	80306	0.00276	0.00577	15
80100-80908	80506	0.0026	0.00538	14
80307-81108	80708	0.00221	0.00384	10
80507-81308	80908	0.00236	0.00384	10
80709-81509	81108	0.00283	0.00461	12
80909-81709	81308	0.00364	0.00615	16
81109-81909	81509	0.00395	0.00692	18
81309-82150	81709	0.00398	0.0073	19
81510-82350	81909	0.00367	0.00692	18
81710-82550	82150	0.00286	0.00538	14
81910-82750	82350	0.00226	0.00461	12
82151-82950	82550	0.00176	0.00346	9
82351-83156	82750	0.00167	0.00384	10
82551-83356	82950	0.00214	0.00461	12
82751-83556	83156	0.00181	0.00384	10
82951-83761	83356	0.00214	0.00461	12
83157-83961	83556	0.00148	0.00308	8
83357-84161	83761	0.001	0.00231	6
83557-84361	83961	0.00205	0.00346	9
83762-84561	84161	0.00255	0.00461	12
83962-84767	84361	0.00438	0.00769	20
84162-84975	84561	0.00579	0.01	26
84362-85180	84767	0.00598	0.01076	28
84562-85380	84975	0.00548	0.00961	25
84768-85580	85180	0.00381	0.00692	18
84976-85780	85380	0.00257	0.005	13
85181-85980	85580	0.00183	0.00423	11
85381-86180	85780	0.00183	0.00423	11
85581-86410	85980	0.00217	0.005	13
85781-86610	86180	0.00217	0.005	13
85981-86822	86410	0.00288	0.005	13
86181-87022	86610	0.00238	0.00384	10
86411-87222	86822	0.00171	0.00231	6
86611-87422	87022	0.00171	0.00231	6
86823-87622	87222	0.00033	0.00077	2
87023-87822	87422	0.0005	0.00115	3
87223-88022	87622	0.0005	0.00115	3
87423-88222	87822	0.0005	0.00115	3
87623-88422	88022	0.0005	0.00115	3
87823-88622	88222	0.00033	0.00077	2
88023-88822	88422	0.00033	0.00077	2
88223-89022	88622	0.00033	0.00077	2
88423-89222	88822	0.00033	0.00077	2
88623-89422	89022	0.00067	0.00154	4
88823-89622	89222	0.00067	0.00154	4
89023-89822	89422	0.00067	0.00154	4
89223-90022	89622	0.00067	0.00154	4
89423-90222	89822	0.0005	0.00115	3
89623-90422	90022	0.0005	0.00115	3
89823-90622	90222	0.0005	0.00115	3
90023-90822	90422	0.0005	0.00115	3
90223-91022	90622	0.00017	0.00038	1
90423-91222	90822	0.00017	0.00038	1
90623-91422	91022	0	0	0
90823-91622	91222	0	0	0
91023-91822	91422	0	0	0
91223-92022	91622	0.00017	0.00038	1
91423-92222	91822	0.00017	0.00038	1
91623-92422	92022	0.00017	0.00038	1
91823-92622	92222	0.00017	0.00038	1
92023-92822	92422	0.0006	0.00077	2
92223-93022	92622	0.00076	0.00115	3
92423-93222	92822	0.00093	0.00154	4
92623-93494	93022	0.00252	0.00346	9
92823-93694	93222	0.00226	0.00346	9
93023-93894	93494	0.0021	0.00308	8
93223-94094	93694	0.00193	0.00269	7
93495-94294	93894	0.0005	0.00115	3
93695-94494	94094	0.00033	0.00077	2
93895-94694	94294	0.0005	0.00115	3
94095-94894	94494	0.0005	0.00115	3
94295-95094	94694	0.00033	0.00077	2
94495-95294	94894	0.0005	0.00115	3
94695-95494	95094	0.00033	0.00077	2
94895-95698	95294	0.00098	0.00192	5
95095-95898	95494	0.00129	0.00231	6
95295-96098	95698	0.00095	0.00154	4
95495-96298	95898	0.00155	0.00231	6
95699-96498	96098	0.0009	0.00115	3
95899-96698	96298	0.00093	0.00154	4
96099-96898	96498	0.00093	0.00154	4
96299-97098	96698	0.00033	0.00077	2
96499-97298	96898	0.00067	0.00154	4
96699-97498	97098	0.00076	0.00115	3
96899-97698	97298	0.0011	0.00192	5
97099-97898	97498	0.00152	0.00231	6
97299-98098	97698	0.00136	0.00192	5
97499-98298	97898	0.00093	0.00154	4
97699-98498	98098	0.0006	0.00077	2
97899-98698	98298	0.00017	0.00038	1
98099-98899	98498	0	0	0
98299-99130	98698	0	0	0
98499-99330	98899	0	0	0
98699-99530	99130	0.00017	0.00038	1
98900-99730	99330	0.00017	0.00038	1
99131-99930	99530	0.00017	0.00038	1
99331-100130	99730	0.00017	0.00038	1
99531-100330	99930	0	0	0
99731-100531	100130	0.00033	0.00077	2
99931-100731	100330	0.00033	0.00077	2
100131-100934	100531	0.00093	0.00154	4
100331-101134	100731	0.0011	0.00192	5
100532-101351	100934	0.00093	0.00154	4
100732-101551	101134	0.00176	0.00231	6
100935-101751	101351	0.00193	0.00269	7
101135-101951	101551	0.00176	0.00231	6
101352-102153	101751	0.0016	0.00192	5
101552-102353	101951	0.00107	0.00154	4
101752-102553	102153	0.00031	0.00038	1
101952-102762	102353	0.00064	0.00115	3
102154-102963	102553	0.00064	0.00115	3
102354-103163	102762	0.00076	0.00115	3
102554-103363	102963	0.00093	0.00154	4
102763-103563	103163	0.00093	0.00154	4
102964-103763	103363	0.00093	0.00154	4
103164-103966	103563	0.00067	0.00154	4
103364-104166	103763	0.00093	0.00154	4
103564-104366	103966	0.0006	0.00077	2
103764-104566	104166	0.00076	0.00115	3
103967-104766	104366	0.0006	0.00077	2
104167-104966	104566	0.00033	0.00077	2
104367-105167	104766	0.0005	0.00115	3
104567-105367	104966	0.00033	0.00077	2
104767-105567	105167	0.00067	0.00154	4
104967-105772	105367	0.0005	0.00115	3
105168-105972	105567	0.00067	0.00154	4
105368-106735	105772	0.0014	0.00231	6
105568-106935	105972	0.00124	0.00192	5
105773-107135	106735	0.0014	0.00231	6
105973-107335	106935	0.00124	0.00192	5
106736-107535	107135	0.00093	0.00154	4
106936-107735	107335	0.00076	0.00115	3
107136-107935	107535	0.00107	0.00154	4
107336-108135	107735	0.0009	0.00115	3
107536-108335	107935	0.00048	0.00077	2
107736-108535	108135	0.00048	0.00077	2
107936-108735	108335	0	0	0
108136-108935	108535	0	0	0
108336-109135	108735	0.00017	0.00038	1
108536-109335	108935	0.00017	0.00038	1
108736-109535	109135	0.00017	0.00038	1
108936-109735	109335	0.00017	0.00038	1
109136-109935	109535	0	0	0
109336-110135	109735	0	0	0
109536-110336	109935	0	0	0
109736-110536	110135	0.00017	0.00038	1
109936-110736	110336	0.00017	0.00038	1
110136-110936	110536	0.00017	0.00038	1
110337-111136	110736	0.00017	0.00038	1
110537-111336	110936	0	0	0
110737-111540	111136	0	0	0
110937-111740	111336	0	0	0
111137-111940	111540	0	0	0
111337-112140	111740	0.00017	0.00038	1
111541-112340	111940	0.00017	0.00038	1
111741-112540	112140	0.00017	0.00038	1
111941-112740	112340	0.00017	0.00038	1
112141-112940	112540	0	0	0
112341-113140	112740	0	0	0
112541-113340	112940	0	0	0
112741-113540	113140	0	0	0
112941-113740	113340	0	0	0
113141-113940	113540	0	0	0
113341-114140	113740	0	0	0
113541-114340	113940	0	0	0
113741-114540	114140	0	0	0
113941-114740	114340	0.00017	0.00038	1
114141-114940	114540	0.00017	0.00038	1
114341-115141	114740	0.00017	0.00038	1
114541-115341	114940	0.00017	0.00038	1
114741-115542	115141	0	0	0
114941-115752	115341	0.00205	0.00346	9
115142-115952	115542	0.00205	0.00346	9
115342-116162	115752	0.00205	0.00346	9
115543-116362	115952	0.00205	0.00346	9
115753-116562	116162	0.00043	0.00038	1
115953-116762	116362	0.00086	0.00077	2
116163-116962	116562	0.00102	0.00115	3
116363-117162	116762	0.00102	0.00115	3
116563-117362	116962	0.0006	0.00077	2
116763-117562	117162	0.00048	0.00077	2
116963-117762	117362	0.00048	0.00077	2
117163-117962	117562	0.00048	0.00077	2
117363-118162	117762	0.00064	0.00115	3
117563-118362	117962	0.0019	0.00346	9
117763-118580	118162	0.00499	0.00538	14
117963-118783	118362	0.00532	0.00615	16
118163-118983	118580	0.0067	0.00807	21
118363-119183	118783	0.00668	0.00769	20
118581-119383	118983	0.00374	0.00577	15
118784-119583	119183	0.00357	0.00538	14
118984-119783	119383	0.00236	0.00384	10
119184-119983	119583	0.00081	0.00154	4
119384-120183	119783	0.00148	0.00308	8
119584-120383	119983	0.00164	0.00346	9
119784-120583	120183	0.00148	0.00308	8
119984-120783	120383	0.00212	0.00423	11
120184-121025	120583	0.00281	0.005	13
120384-121246	120783	0.0041	0.0073	19
120584-121773	121025	0.00783	0.01307	34
120784-121991	121246	0.00831	0.01384	36
121026-122195	121773	0.00793	0.01346	35
121247-122395	121991	0.00862	0.01384	36
121774-122651	122195	0.00626	0.01	26
121992-122893	122395	0.00629	0.01038	27
122196-123133	122651	0.00629	0.01038	27
122396-123333	122893	0.00448	0.00807	21
122652-123533	123133	0.0036	0.0073	19
122894-123733	123333	0.00312	0.00654	17
123134-123933	123533	0.00407	0.0073	19
123334-124133	123733	0.00531	0.00923	24
123534-124333	123933	0.00481	0.00807	21
123734-124533	124133	0.00602	0.00961	25
123934-124733	124333	0.00457	0.00769	20
124134-124933	124533	0.003	0.005	13
124334-125133	124733	0.0035	0.00615	16
124534-125333	124933	0.00179	0.00346	9
124734-125533	125133	0.00133	0.00308	8
124934-125733	125333	0.00167	0.00384	10
125134-125933	125533	0.001	0.00231	6
125334-126133	125733	0.00202	0.00384	10
125534-126333	125933	0.00202	0.00384	10
125734-126533	126133	0.00152	0.00269	7
125934-126749	126333	0.00288	0.00461	12
126134-126949	126533	0.00186	0.00308	8
126334-127156	126749	0.00202	0.00346	9
126534-127360	126949	0.00245	0.00384	10
126750-127560	127156	0.00174	0.00308	8
126950-127760	127360	0.0019	0.00346	9
127157-127974	127560	0.00269	0.00461	12
127361-128216	127760	0.0034	0.00654	17
127561-128416	127974	0.00293	0.00577	15
127761-128616	128216	0.00276	0.00538	14
127975-128816	128416	0.00257	0.005	13
128217-129016	128616	0.00176	0.00346	9
128417-129216	128816	0.0024	0.00461	12
128617-129416	129016	0.00286	0.005	13
128817-129616	129216	0.00348	0.005	13
129017-129817	129416	0.00348	0.005	13
129217-130030	129616	0.0036	0.005	13
129417-130230	129817	0.00364	0.00577	15
129617-130437	130030	0.0021	0.00423	11
129818-130637	130230	0.00226	0.00461	12
130031-130837	130437	0.00167	0.00384	10
130231-131037	130637	0.00133	0.00308	8
130438-131237	130837	0.00133	0.00308	8
130638-131437	131037	0.00083	0.00192	5
130838-131637	131237	0.00083	0.00192	5
131038-131837	131437	0.00176	0.00308	8
131238-132037	131637	0.00176	0.00308	8
131438-132238	131837	0.00255	0.00423	11
131638-132438	132037	0.00255	0.00423	11
131838-132642	132238	0.00226	0.00423	11
132038-132858	132438	0.00437	0.00692	18
132239-133058	132642	0.00515	0.00846	22
132439-133258	132858	0.00692	0.01153	30
132643-133458	133058	0.00673	0.01076	28
132859-133658	133258	0.00495	0.00884	23
133059-133858	133458	0.00486	0.00923	24
133259-134058	133658	0.00499	0.00923	24
133459-134267	133858	0.00583	0.01115	29
133659-134467	134058	0.00671	0.01192	31
133859-134667	134267	0.00655	0.01153	30
134059-134867	134467	0.00682	0.01192	31
134268-135067	134667	0.00636	0.01153	30
134468-135267	134867	0.00843	0.01384	36
134668-135467	135067	0.01019	0.01576	41
134868-135667	135267	0.00902	0.01461	38
135068-135891	135467	0.00883	0.01384	36
135268-136091	135667	0.00636	0.01153	30
135468-136312	135891	0.00529	0.01038	27
135668-136512	136091	0.00395	0.0073	19
135892-136712	136312	0.00364	0.00692	18
136092-136912	136512	0.00357	0.00615	16
136313-137112	136712	0.00174	0.00308	8
136513-137312	136912	0.0019	0.00346	9
136713-137512	137112	0.00124	0.00192	5
136913-137712	137312	0.00064	0.00115	3
137113-137912	137512	0.00048	0.00077	2
137313-138112	137712	0.00048	0.00077	2
137513-138312	137912	0.00048	0.00077	2
137713-138512	138112	0.00102	0.00115	3
137913-138712	138312	0.00102	0.00115	3
138113-138912	138512	0.00086	0.00077	2
138313-139122	138712	0.00086	0.00077	2
138513-139332	138912	0.00162	0.00308	8
138713-139533	139122	0.00162	0.00308	8
138913-139733	139332	0.00162	0.00308	8
139123-139934	139533	0.00162	0.00308	8
139333-140134	139733	0	0	0
139534-140334	139934	0.00017	0.00038	1
139734-140534	140134	0.00017	0.00038	1
139935-140734	140334	0.00017	0.00038	1
140135-140934	140534	0.00017	0.00038	1
140335-141134	140734	0	0	0
140535-141334	140934	0	0	0
140735-141534	141134	0	0	0
140935-141734	141334	0	0	0
141135-141934	141534	0	0	0
141335-142134	141734	0	0	0
141535-142334	141934	0	0	0
141735-142534	142134	0	0	0
141935-142734	142334	0	0	0
142135-142934	142534	0.00017	0.00038	1
142335-143134	142734	0.00017	0.00038	1
142535-143334	142934	0.00017	0.00038	1
142735-143538	143134	0.00017	0.00038	1
142935-143738	143334	0	0	0
143135-143938	143538	0	0	0
143335-144138	143738	0	0	0
143539-144338	143938	0	0	0
143739-144538	144138	0.00017	0.00038	1
143939-144739	144338	0.00017	0.00038	1
144139-144939	144538	0.00017	0.00038	1
144339-145139	144739	0.00017	0.00038	1
144539-145339	144939	0	0	0
144740-145539	145139	0	0	0
144940-145739	145339	0	0	0
145140-145939	145539	0	0	0
145340-146139	145739	0.00017	0.00038	1
145540-146339	145939	0.00017	0.00038	1
145740-146539	146139	0.00017	0.00038	1
145940-146739	146339	0.00017	0.00038	1
146140-146939	146539	0	0	0
146340-147139	146739	0.00017	0.00038	1
146540-147339	146939	0.00048	0.00077	2
146740-147539	147139	0.00048	0.00077	2
146940-147739	147339	0.0009	0.00115	3
147140-147939	147539	0.0009	0.00115	3
147340-148139	147739	0.00076	0.00115	3
147540-148895	147939	0.00124	0.00192	5
147740-149102	148139	0.0014	0.00231	6
147940-149302	148895	0.0014	0.00231	6
148140-149507	149102	0.0014	0.00231	6
148896-149707	149302	0.0011	0.00192	5
149103-149907	149507	0.0005	0.00115	3
149303-150108	149707	0.0005	0.00115	3
149508-150308	149907	0.0005	0.00115	3
149708-150508	150108	0.00033	0.00077	2
149908-150708	150308	0.0005	0.00115	3
150109-150908	150508	0.00076	0.00115	3
150309-151108	150708	0.0006	0.00077	2
150509-151311	150908	0.00076	0.00115	3
150709-151511	151108	0.00076	0.00115	3
150909-151711	151311	0.00067	0.00154	4
151109-151911	151511	0.00067	0.00154	4
151312-152112	151711	0.00136	0.00192	5
151512-152321	151911	0.00152	0.00231	6
151712-152521	152112	0.00119	0.00154	4
151912-152721	152321	0.0015	0.00192	5
152113-152923	152521	0.00064	0.00115	3
152322-153123	152721	0.00031	0.00038	1
152522-153323	152923	0.00031	0.00038	1
152722-153523	153123	0.00143	0.00154	4
152924-153740	153323	0.0016	0.00192	5
153124-153940	153523	0.00193	0.00269	7
153324-154140	153740	0.00193	0.00269	7
153524-154343	153940	0.0011	0.00192	5
153741-154544	154140	0.00126	0.00231	6
153941-154744	154343	0.00093	0.00154	4
154141-154944	154544	0.00093	0.00154	4
154344-155144	154744	0.00033	0.00077	2
154545-155344	154944	0	0	0
154745-155544	155144	0.00017	0.00038	1
154945-155744	155344	0.00017	0.00038	1
155145-155944	155544	0.00017	0.00038	1
155345-156175	155744	0.00017	0.00038	1
155545-156376	155944	0	0	0
155745-156576	156175	0	0	0
155945-156776	156376	0	0	0
156176-156976	156576	0	0	0
156377-157176	156776	0.0006	0.00077	2
156577-157376	156976	0.0006	0.00077	2
156777-157576	157176	0.00136	0.00192	5
156977-157776	157376	0.00152	0.00231	6
157177-157976	157576	0.0011	0.00192	5
157377-158176	157776	0.0011	0.00192	5
157577-158376	157976	0.0005	0.00115	3
157777-158576	158176	0.0005	0.00115	3
157977-158776	158376	0.00033	0.00077	2
158177-158976	158576	0.00093	0.00154	4
158377-159176	158776	0.00107	0.00154	4
158577-159380	158976	0.00155	0.00231	6
158777-159580	159176	0.00155	0.00231	6
158977-159780	159380	0.00112	0.00192	5
159177-159980	159580	0.00098	0.00192	5
159381-160180	159780	0.00033	0.00077	2
159581-160380	159980	0.0005	0.00115	3
159781-160580	160180	0.0005	0.00115	3
159981-160780	160380	0.0005	0.00115	3
160181-160980	160580	0.0005	0.00115	3
160381-161180	160780	0.00033	0.00077	2
160581-161380	160980	0.0005	0.00115	3
160781-161580	161180	0.0005	0.00115	3
160981-161852	161380	0.00193	0.00269	7
161181-162052	161580	0.0021	0.00308	8
161381-162252	161852	0.00236	0.00308	8
161581-162452	162052	0.00236	0.00308	8
161853-162652	162252	0.00093	0.00154	4
162053-162852	162452	0.00076	0.00115	3
162253-163052	162652	0.00033	0.00077	2
162453-163252	162852	0.00017	0.00038	1
162653-163452	163052	0.00017	0.00038	1
162853-163652	163252	0.00017	0.00038	1
163053-163852	163452	0	0	0
163253-164052	163652	0	0	0
163453-164252	163852	0	0	0
163653-164452	164052	0.00017	0.00038	1
163853-164652	164252	0.00017	0.00038	1
164053-164852	164452	0.00017	0.00038	1
164253-165052	164652	0.0005	0.00115	3
164453-165252	164852	0.00033	0.00077	2
164653-165452	165052	0.0005	0.00115	3
164853-165652	165252	0.00083	0.00192	5
165053-165852	165452	0.00067	0.00154	4
165253-166052	165652	0.00067	0.00154	4
165453-166252	165852	0.00067	0.00154	4
165653-166452	166052	0.0005	0.00115	3
165853-166652	166252	0.00033	0.00077	2
166053-166852	166452	0.0005	0.00115	3
166253-167052	166652	0.00033	0.00077	2
166453-167252	166852	0.0005	0.00115	3
166653-167452	167052	0.0005	0.00115	3
166853-167652	167252	0.0005	0.00115	3
167053-167852	167452	0.0005	0.00115	3
167253-168052	167652	0.00017	0.00038	1
167453-168264	167852	0.0011	0.00154	4
167653-168341	167991	0.00146	0.00182	4
