# Supplementary material for: Analysis of complete chloroplast genome sequences and insight into the phylogenetic relationships of Ferula L
Source: BMC Genomics. 2022 Sep 8;23:643. doi: 10.1186/s12864-022-08868-z (PMC9461113; doi:10.1186/s12864-022-08868-z)
Supplement: Supplementary file 6 — Additional file 6: Table S6. Non-synonymous to synonymous nucleotide substitution rates (Ka/Ks) of Ferula species. [file 12864_2022_8868_MOESM6_ESM.xlsx]

## Sheet: Sheet1
Table S6：Non-synonymous to synonymous nucleotide substitution rates (Ka/Ks) of Ferula species
CDs	Ka	Ks	Ka/Ks
accD	0.00167	0.00271	0.616236
atpA	0.00023	0.00204	0.112745
atpB	0.00028	0.0031	0.0903226
atpE	0.00133	0.00151	0.880795
atpF	0.00154	0.00229	0.672489
atpH	0	0	-
atpI	0.00102	0.00498	0.204819
ccsA	0.0048	0.0039	1.23077
cemA	0.00131	0.00195	0.671795
clpP	0.00032	0.00588	0.0544218
infA	0	0.00676	0
matK	0.00406	0.00501	0.810379
ndhA	0.00118	0.00569	0.207381
ndhB	0.00035	0.00077	0.454545
ndhC	0.0019	0.00167	1.13772
ndhD	0.00211	0.00477	0.442348
ndhE	0.00061	0	-
ndhF	0.0038	0.008	0.475
ndhG	0.00036	0.00756	0.047619
ndhH	0.00078	0.00556	0.140288
ndhI	0.0017	0.00417	0.407674
ndhJ	0.00039	0.00834	0.0467626
ndhK	0.00083	0.00515	0.161165
petA	0.00108	0.0049	0.220408
petB	0.00029	0.00784	0.0369898
petD	0	0.00222	0
petG	0.00167	0	-
petL	0	0	-
petN	0	0.01366	0
psaA	8e-05	0.00081	0.0987654
psaB	0	0.00626	0
psaC	0	0	-
psaI	0	0	-
psaJ	0	0	-
psbA	0	0.00285	0
psbB	0.00066	0.00391	0.168798
psbC	0.00049	0.00322	0.152174
psbD	0	0.00278	0
psbE	0	0.00246	0
psbF	0	0	-
psbH	0.00473	0	-
psbI	0	0	-
psbJ	0.00294	0.00433	0.678984
psbK	0	0.00356	0
psbL	0	0	-
psbM	0.00158	0	-
psbN	0.00405	0.00449	0.902004
psbT	0	0.01122	0
psbZ	0.00101	0.00304	0.332237
rbcL	0.00086	0.00466	0.184549
rpl2	0	0	-
rpl14	0	0.00455	0
rpl16	0	0.00138	0
rpl20	0.00186	0.00757	0.245707
rpl22	0.0017	0.00314	0.541401
rpl23	0	0	-
rpl33	0.0017	0.00314	0.541401
rpl36	0.00303	0.00974	0.311088
rpoA	0.00111	0.00331	0.335347
rpoB	0.00111	0.00331	0.335347
rpoC1	0.00072	0.00594	0.121212
rpoC2	0.00258	0.00323	0.798762
rps2	0.00224	0.00707	0.316832
rps3	0.00084	0.0039	0.215385
rps4	0.00031	0.00638	0.0485893
rps7	0.0004	0	-
rps8	0.00234	0.00287	0.815331
rps11	0.00249	0.00882	0.282313
rps12	0	0	-
rps14	0.00175	0.00575	0.304348
rps15	0.00202	0.0091	0.221978
rps16	0	0	-
rps18	0.00061	0.00199	0.306533
rps19	0.00189	0.00225	0.84
ycf1	0.00513	0.00698	0.734957
ycf2	0.00075	0.00061	1.22951
ycf3	0	0.00589	0
ycf4	0.00096	0.0068	0.141176
ycf15	0.00522	0	-
Total	0.00161	0.00302	0.533113
